# Supplementary material for: HHIP overexpression inhibits the proliferation, migration and invasion of non-small cell lung cancer
Source: PLoS One. 2019 Nov 25;14(11):e0225755. doi: 10.1371/journal.pone.0225755 (PMC6876884; doi:10.1371/journal.pone.0225755)
Supplement: S1 Table — (XLSX) [file pone.0225755.s001.xlsx]

## Sheet: GSE19804
NO	Cancer	Normal
Lung Cancer 2	3.3626	3.15691
Lung Cancer 3	2.67522	3.26714
Lung Cancer 6	2.80654	3.00778
Lung Cancer 17	2.38972	3.31632
Lung Cancer 32	2.41788	3.33848
Lung Cancer 33	2.90625	3.18986
Lung Cancer 37	2.41927	3.14113
Lung Cancer 40	2.75914	3.0829
Lung Cancer 43	2.9768	3.13891
Lung Cancer 79	2.96857	3.17719
Lung Cancer 91	2.2484	3.18796
Lung Cancer 92	2.96757	3.12798
Lung Cancer 94	2.67228	3.04393
Lung Cancer 97	2.9416	3.13791
Lung Cancer 102	2.59074	3.22238
Lung Cancer 103	2.93737	3.36164
Lung Cancer 106	2.63833	3.37009
Lung Cancer 109	2.69787	3.39936
Lung Cancer 114	2.43608	3.35094
Lung Cancer 115	2.74434	3.19691
Lung Cancer 116	3.2589	3.39658
Lung Cancer 117	2.43869	3.16641
Lung Cancer 118	2.73839	3.36194
Lung Cancer 119	2.3882	3.1809
Lung Cancer 120	2.61902	3.09827
Lung Cancer 121	2.75461	3.20151
Lung Cancer 122	2.34501	3.27636
Lung Cancer 123	2.34862	3.13749
Lung Cancer 124	2.76159	3.31422
Lung Cancer 125	2.74063	3.31784
Lung Cancer 126	2.79281	3.24108
Lung Cancer 127	3.536	3.34652
Lung Cancer 129	2.43693	3.12921
Lung Cancer 130	3.06721	3.45572
Lung Cancer 131	2.85141	3.09893
Lung Cancer 132	2.22755	3.31697
Lung Cancer 133	2.89998	3.31727
Lung Cancer 134	2.37036	3.31407
Lung Cancer 135	2.68569	2.81293
Lung Cancer 136	2.74397	3.27548
Lung Cancer 137	2.32296	2.86739
Lung Cancer 139	2.39787	2.54598
Lung Cancer 142	2.40942	3.22581
Lung Cancer 143	2.75606	3.31033
Lung Cancer 144	2.70019	3.45889
Lung Cancer 145	2.16978	3.13636
Lung Cancer 146	3.02795	3.05137
Lung Cancer 148	2.52731	2.78893
Lung Cancer 149	2.80157	3.29367
Lung Cancer 152	3.38515	3.38393
Lung Cancer 154	2.95939	3.19368
Lung Cancer 156	2.63772	3.09691
Lung Cancer 157	2.6451	2.98213
Lung Cancer 158	2.36129	3.16248
Lung Cancer 159	2.12991	2.4866
Lung Cancer 165	3.23026	2.88167
Lung Cancer 167	3.10193	3.24358
Lung Cancer 177	3.02163	3.10373
Lung Cancer 179	2.23834	3.20809
Lung Cancer 189	3.1835	2.42739
