# Supplementary material for: HHIP overexpression inhibits the proliferation, migration and invasion of non-small cell lung cancer
Source: PLoS One. 2019 Nov 25;14(11):e0225755. doi: 10.1371/journal.pone.0225755 (PMC6876884; doi:10.1371/journal.pone.0225755)
Supplement: S2 Table — (XLSX) [file pone.0225755.s002.xlsx]

## Sheet: GSE18842
NO	Tumor	Control
2	2.22044	2.91005
3	2.28429	3.01436
6	2.4501	2.78664
9	1.99967	2.9727
10	3.24177	2.63452
11	1.84378	3.10118
12	1.97584	3.04877
16	1.75409	3.0865
18	2.00717	2.98019
21	2.58188	3.0284
22	1.85506	2.8938
23	1.98296	3.15527
24	2.37119	3.1732
26	2.61973	2.88999
28	2.39625	2.89855
29	2.03934	2.73143
30	1.95998	2.81595
31	2.82832	3.12933
32	2.09944	3.1469
33	2.01992	2.64985
36	1.75923	3.16066
37	1.90165	3.06619
38	2.44938	3.11054
40	2.17506	2.92239
41	1.89156	2.88945
42	2.17568	3.05267
43	1.78445	3.10319
44	1.91129	2.54563
46	2.338	3.17934
47	1.75572	2.97546
48	2.08781	2.91497
49	2.0529	2.84195
50	1.91831	2.50422
53	1.74135	2.84234
55	2.08114	2.86738
57	2.41202	2.84955
60	1.94591	3.05325
61	2.14959	2.99458
64	1.9764	2.89578
65	2.03277	3.01919
66	2.0162	2.3885
68	2.47078	3.14851
70	1.92843	2.73208
72	2.15497	3.06578
