# Supplementary material for: HHIP overexpression inhibits the proliferation, migration and invasion of non-small cell lung cancer
Source: PLoS One. 2019 Nov 25;14(11):e0225755. doi: 10.1371/journal.pone.0225755 (PMC6876884; doi:10.1371/journal.pone.0225755)
Supplement: S4 Table — (XLS) [file pone.0225755.s004.xls]

Id	primary_diagnosis	futime	fustat	age	>=60	gender	grade	stage	T	M	N
TCGA-37-A5EL	TCGA-LUSC	1143	1	53	0	MALE	unknow	Stage IIB	T3	M0	N0
TCGA-LA-A7SW	TCGA-LUSC	408	1	71	1	MALE	unknow	Stage IIIA	T3	MX	N1
TCGA-86-8673	TCGA-LUAD	455	0	61	1	MALE	unknow	Stage IB	T2	M0	N0
TCGA-50-6594	TCGA-LUAD	370	1	79	1	FEMALE	unknow	Stage IIIA	T3	M0	N2
TCGA-44-6779	TCGA-LUAD	500	1	50	0	FEMALE	unknow	Stage IIB	T2	MX	N1
TCGA-22-4607	TCGA-LUSC	587	1	75	1	MALE	unknow	Stage IB	T2a	M0	N0
TCGA-66-2756	TCGA-LUSC	30	0	68	1	MALE	unknow	Stage IIIB	T4	M0	N0
TCGA-NC-A5HN	TCGA-LUSC	1132	0	77	1	MALE	unknow	Stage IIA	T2a	M0	N1
TCGA-64-5774	TCGA-LUAD	2550	0	60	1	MALE	unknow	Stage IB	T2	M0	N0
TCGA-O2-A52Q	TCGA-LUSC	113	1	44	0	FEMALE	unknow	Stage III	T3	MX	N1
TCGA-49-AAR9	TCGA-LUAD	260	1	61	1	MALE	unknow	Stage IIB	T3	MX	N0
TCGA-78-7536	TCGA-LUAD	244	1	69	1	MALE	unknow	Stage IIIA	T2	M0	N2
TCGA-55-1596	TCGA-LUAD	2065	0	55	0	MALE	unknow	Stage IIB	T2	M0	N1
TCGA-92-8063	TCGA-LUSC	122	0	52	0	MALE	unknow	Stage IIIA	T2b	MX	N2
TCGA-95-7944	TCGA-LUAD	21	0	71	1	MALE	unknow	Stage IA	T1a	M0	N0
TCGA-05-4420	TCGA-LUAD	912	0	41	0	MALE	unknow	Stage IB	T2	M0	N0
TCGA-05-4390	TCGA-LUAD	1126	0	58	0	FEMALE	unknow	Stage IB	T2	M0	N0
TCGA-66-2768	TCGA-LUSC	61	0	57	0	MALE	unknow	Stage IIB	T2	M0	N1
TCGA-L9-A5IP	TCGA-LUAD	58	1	40	0	FEMALE	unknow	Stage IV	T3	M1b	N2
TCGA-05-4397	TCGA-LUAD	731	1	65	1	MALE	unknow	Stage IIB	T2	M0	N1
TCGA-4B-A93V	TCGA-LUAD	254	0	52	0	FEMALE	unknow	Stage IA	T1b	M0	N0
TCGA-55-A491	TCGA-LUAD	626	0	81	1	FEMALE	unknow	Stage IA	T1b	MX	N0
TCGA-18-3416	TCGA-LUSC	973	1	83	1	MALE	unknow	Stage IIB	T2	M0	N1
TCGA-85-8666	TCGA-LUSC	475	0	65	1	MALE	unknow	Stage IB	T2a	M0	N0
TCGA-22-4594	TCGA-LUSC	1470	1	60	1	FEMALE	unknow	Stage IIIA	T3	M0	N2
TCGA-39-5034	TCGA-LUSC	1107	1	73	1	FEMALE	unknow	Stage IIB	T3	M0	N0
TCGA-21-1083	TCGA-LUSC	1315	1	75	1	MALE	unknow	Stage IA	T1	M0	N0
TCGA-NC-A5HG	TCGA-LUSC	1575	0	59	0	MALE	unknow	Stage IIIA	T2	M0	N2
TCGA-37-A5EM	TCGA-LUSC	867	0	49	0	MALE	unknow	Stage II	T2	M0	N0
TCGA-85-A4QQ	TCGA-LUSC	553	0	68	1	MALE	unknow	Stage IB	T2a	M0	N0
TCGA-NC-A5HK	TCGA-LUSC	128	0	58	0	FEMALE	unknow	Stage IIB	T3	M0	N0
TCGA-85-8479	TCGA-LUSC	468	0	66	1	MALE	unknow	Stage IA	T1a	M0	N0
TCGA-05-4395	TCGA-LUAD	0	1	76	1	MALE	unknow	Stage IIIB	T4	M0	N2
TCGA-86-8672	TCGA-LUAD	19	1	59	0	MALE	unknow	Stage IIB	T3	M0	N0
TCGA-53-7624	TCGA-LUAD	1043	1	40	0	FEMALE	unknow	Stage IV	T2	M1	N0
TCGA-63-A5MY	TCGA-LUSC	1052	0	63	1	MALE	unknow	Stage IA	T1b	M0	N0
TCGA-49-4507	TCGA-LUAD	268	1	73	1	FEMALE	unknow	Stage IIIA	T3	M0	N1
TCGA-NK-A7XE	TCGA-LUSC	13	0	66	1	MALE	unknow	Stage IIIB	T4	M0	N2
TCGA-NJ-A4YF	TCGA-LUAD	2161	0	50	0	FEMALE	unknow	Stage IA	T1	M0	N0
TCGA-64-5779	TCGA-LUAD	507	0	61	1	MALE	unknow	Stage IIIA	T2	M0	N2
TCGA-56-A4ZK	TCGA-LUSC	570	0	76	1	FEMALE	unknow	Stage IB	T2	M0	N0
TCGA-77-8144	TCGA-LUSC	833	0	70	1	MALE	unknow	Stage IB	T2	M0	N0
TCGA-55-8615	TCGA-LUAD	446	0	67	1	MALE	unknow	Stage IIIA	T3	MX	N2
TCGA-55-A490	TCGA-LUAD	99	1	78	1	MALE	unknow	Stage IIA	T2b	MX	N0
TCGA-58-A46M	TCGA-LUSC	1072	0	61	1	MALE	unknow	Stage IIB	T2b	M0	N1
TCGA-53-A4EZ	TCGA-LUAD	1071	0	63	1	MALE	unknow	Stage IIA	T2a	MX	N1
TCGA-98-A53I	TCGA-LUSC	565	0	64	1	MALE	unknow	Stage IIA	T2a	M0	N1
TCGA-33-4589	TCGA-LUSC	47	1	62	1	FEMALE	unknow	Stage IIB	T2	M0	N1
TCGA-62-8402	TCGA-LUAD	1498	1	73	1	FEMALE	unknow	Stage IIIA	T2	M0	N2
TCGA-44-A479	TCGA-LUAD	392	0	73	1	FEMALE	unknow	Stage IB	T2	MX	N0
TCGA-55-7913	TCGA-LUAD	561	1	61	1	FEMALE	unknow	Stage IA	T1b	MX	N0
TCGA-44-7671	TCGA-LUAD	535	0	64	1	MALE	unknow	Stage IB	T2a	M0	N0
TCGA-66-2759	TCGA-LUSC	762	0	66	1	MALE	unknow	Stage IIIA	T2	M0	N2
TCGA-49-AAR3	TCGA-LUAD	1893	0	69	1	MALE	unknow	Stage IIB	T2	MX	N1
TCGA-50-6590	TCGA-LUAD	1288	1	72	1	FEMALE	unknow	Stage IB	T2	M0	N0
TCGA-33-4566	TCGA-LUSC	5287	1	40	0	MALE	unknow	Stage IB	T2	M0	N0
TCGA-75-6205	TCGA-LUAD	NA	1	unknow	1	FEMALE	unknow	Stage IB	T2a	M0	N0
TCGA-44-7662	TCGA-LUAD	218	0	61	1	MALE	unknow	Stage IB	T2a	MX	N0
TCGA-55-7907	TCGA-LUAD	343	1	77	1	MALE	unknow	Stage IIA	T2a	MX	N1
TCGA-66-2755	TCGA-LUSC	28	0	63	1	MALE	unknow	Stage IB	T2	M0	N0
TCGA-33-4538	TCGA-LUSC	2979	1	66	1	MALE	unknow	Stage IIIA	T2	M0	N2
TCGA-18-3421	TCGA-LUSC	2645	0	65	1	MALE	unknow	Stage IB	T2	M0	N0
TCGA-44-7667	TCGA-LUAD	557	0	49	0	FEMALE	unknow	Stage IIB	T3	MX	N0
TCGA-NJ-A4YP	TCGA-LUAD	50	0	52	0	MALE	unknow	Stage IB	T2a	M0	N0
TCGA-90-7769	TCGA-LUSC	358	0	55	0	MALE	unknow	Stage IIB	T2b	MX	N1
TCGA-95-7567	TCGA-LUAD	163	0	61	1	MALE	unknow	Stage IIB	T2b	M0	N1
TCGA-80-5611	TCGA-LUAD	NA	0	unknow	1	MALE	unknow	Stage IB	T2	M0	N0
TCGA-94-8490	TCGA-LUSC	153	0	70	1	MALE	unknow	Stage IIB	T3	M0	N0
TCGA-L9-A7SV	TCGA-LUAD	565	0	69	1	MALE	unknow	Stage IIA	T2a	M0	N1
TCGA-58-8391	TCGA-LUSC	2167	0	57	0	FEMALE	unknow	Stage IIIA	T2	M0	N2
TCGA-MN-A4N4	TCGA-LUAD	1175	0	57	0	MALE	unknow	Stage IA	T1b	M0	N0
TCGA-MF-A522	TCGA-LUSC	360	1	54	0	MALE	unknow	Stage IB	T2a	MX	N0
TCGA-66-2773	TCGA-LUSC	92	1	69	1	MALE	unknow	Stage IB	T2	M0	N0
TCGA-18-3415	TCGA-LUSC	2803	1	77	1	MALE	unknow	Stage IB	T2	M0	N0
TCGA-18-3419	TCGA-LUSC	2811	0	73	1	MALE	unknow	Stage IIB	T2	M0	N1
TCGA-66-2780	TCGA-LUSC	366	1	65	1	MALE	unknow	Stage IB	T2	M0	N0
TCGA-85-8070	TCGA-LUSC	510	0	71	1	MALE	unknow	Stage IB	T2	M0	N0
TCGA-78-7150	TCGA-LUAD	666	1	59	0	MALE	unknow	Stage IIB	T2	M0	N1
TCGA-46-6025	TCGA-LUSC	324	0	71	1	MALE	unknow	Stage IIB	T2b	M0	N1
TCGA-70-6723	TCGA-LUSC	375	0	65	1	MALE	unknow	Stage IIA	T3	M0	N0
TCGA-85-A50Z	TCGA-LUSC	493	0	57	0	MALE	unknow	Stage IIA	T2b	M0	N0
TCGA-85-8277	TCGA-LUSC	307	1	70	1	MALE	unknow	Stage IIIA	T3	M0	N1
TCGA-21-1071	TCGA-LUSC	1426	1	67	1	MALE	unknow	Stage IB	T2	M0	N0
TCGA-85-7699	TCGA-LUSC	1001	1	73	1	MALE	unknow	Stage IIIA	T4	M0	N0
TCGA-56-5897	TCGA-LUSC	378	0	74	1	MALE	unknow	Stage IA	T1b	MX	N0
TCGA-85-A4JC	TCGA-LUSC	455	0	84	1	MALE	unknow	Stage IIA	T2b	M0	N0
TCGA-33-AASI	TCGA-LUSC	1344	1	65	1	FEMALE	unknow	Stage IIB	T2	MX	N1
TCGA-37-3783	TCGA-LUSC	122	0	51	0	MALE	unknow	Stage IIIA	T3	M0	N2
TCGA-43-2576	TCGA-LUSC	556	0	62	1	FEMALE	unknow	Stage IIIA	T2	M0	N2
TCGA-MP-A4TA	TCGA-LUAD	950	1	75	1	FEMALE	unknow	Stage IA	T1	M0	N0
TCGA-63-A5MU	TCGA-LUSC	NA	1	48	0	MALE	unknow	Stage IIB	T2b	M0	N1
TCGA-77-8139	TCGA-LUSC	3166	0	72	1	MALE	unknow	Stage IIB	T3	M0	N0
TCGA-49-4506	TCGA-LUAD	999	1	68	1	FEMALE	unknow	Stage IIB	T2	M0	N1
TCGA-MP-A4TE	TCGA-LUAD	896	1	56	0	MALE	unknow	Stage IIA	T2b	MX	N0
TCGA-37-4129	TCGA-LUSC	242	0	52	0	FEMALE	unknow	Stage IA	T1b	M0	N0
TCGA-L9-A8F4	TCGA-LUAD	476	0	64	1	FEMALE	unknow	Stage IB	T2a	MX	N0
TCGA-95-8494	TCGA-LUAD	84	0	67	1	MALE	unknow	Stage IIA	T2a	M0	N1
TCGA-44-8119	TCGA-LUAD	285	0	73	1	MALE	unknow	Stage IIB	T3	M0	N0
TCGA-78-7156	TCGA-LUAD	976	1	62	1	MALE	unknow	Stage IV	T4	M1	N1
TCGA-85-A4QR	TCGA-LUSC	600	0	67	1	MALE	unknow	Stage IB	T2a	M0	N0
TCGA-50-6597	TCGA-LUAD	1268	1	79	1	FEMALE	unknow	Stage IB	T2	M0	N0
TCGA-55-8301	TCGA-LUAD	534	0	58	0	MALE	unknow	Stage IB	T2a	MX	N0
TCGA-58-A46N	TCGA-LUSC	910	0	52	0	MALE	unknow	Stage IB	T2a	M0	N0
TCGA-63-A5MH	TCGA-LUSC	2026	0	68	1	MALE	unknow	Stage IA	T1	M0	N0
TCGA-58-A46L	TCGA-LUSC	1723	0	73	1	MALE	unknow	Stage IIIA	T2	M0	N2
TCGA-75-6211	TCGA-LUAD	NA	1	unknow	1	FEMALE	unknow	Stage IB	T2	M0	N0
TCGA-55-7994	TCGA-LUAD	603	0	81	1	MALE	unknow	Stage IIB	T3	MX	N0
TCGA-49-AAR4	TCGA-LUAD	879	1	51	0	MALE	unknow	Stage IIIA	T2	MX	N2
TCGA-66-2766	TCGA-LUSC	31	0	54	0	MALE	unknow	Stage IIIA	T2	M0	N2
TCGA-91-A4BC	TCGA-LUAD	44	0	59	0	MALE	unknow	Stage IIA	T2b	MX	N0
TCGA-78-7149	TCGA-LUAD	1093	0	71	1	MALE	unknow	Stage IIIB	T4	M0	N0
TCGA-21-1072	TCGA-LUSC	3016	0	75	1	MALE	unknow	Stage IB	T2	M0	N0
TCGA-73-4675	TCGA-LUAD	40	0	59	0	MALE	unknow	Stage IIIA	T3	M0	N1
TCGA-22-1011	TCGA-LUSC	53	1	73	1	MALE	unknow	Stage IB	T2	M0	N0
TCGA-55-8508	TCGA-LUAD	617	0	60	1	FEMALE	unknow	Stage IIA	T2a	MX	N1
TCGA-05-4434	TCGA-LUAD	457	1	67	1	FEMALE	unknow	Stage IV	T4	M1	N1
TCGA-55-8092	TCGA-LUAD	154	1	75	1	MALE	unknow	Stage IIB	T3	MX	N0
TCGA-37-4135	TCGA-LUSC	207	0	68	1	MALE	unknow	Stage IB	T2a	M0	N0
TCGA-NC-A5HE	TCGA-LUSC	1949	0	60	1	MALE	unknow	Stage IIB	T2	M0	N1
TCGA-NK-A5CT	TCGA-LUSC	1992	0	70	1	MALE	unknow	Stage IA	T1	M0	N0
TCGA-86-8359	TCGA-LUAD	444	1	52	0	MALE	unknow	Stage IIIA	T3	M0	N2
TCGA-56-8307	TCGA-LUSC	818	0	55	0	FEMALE	unknow	Stage IIB	T3	M0	N0
TCGA-MP-A4TF	TCGA-LUAD	336	1	58	0	FEMALE	unknow	Stage IIA	T2b	M0	N0
TCGA-60-2722	TCGA-LUSC	908	0	66	1	MALE	unknow	Stage IIB	T2	M0	N1
TCGA-73-A9RS	TCGA-LUAD	340	1	41	0	MALE	unknow	Stage IIB	T3	M0	N0
TCGA-77-A5GF	TCGA-LUSC	839	0	70	1	MALE	unknow	Stage IIA	T2a	M0	N1
TCGA-50-5946	TCGA-LUAD	686	0	62	1	MALE	unknow	Stage IA	T1	MX	N0
TCGA-NC-A5HO	TCGA-LUSC	930	0	70	1	FEMALE	unknow	Stage IIIA	T3	M0	N1
TCGA-64-1678	TCGA-LUAD	1189	0	70	1	FEMALE	unknow	unknow	T2b	M0	N0
TCGA-66-2783	TCGA-LUSC	759	0	67	1	MALE	unknow	Stage IIIB	T2	M0	N3
TCGA-NC-A5HR	TCGA-LUSC	905	0	75	1	FEMALE	unknow	Stage IIA	T2a	M0	N1
TCGA-60-2726	TCGA-LUSC	358	1	56	0	MALE	unknow	Stage IIA	T2	M0	N1
TCGA-58-A46K	TCGA-LUSC	1045	1	59	0	MALE	unknow	Stage IIIA	T2	M0	N2
TCGA-44-7660	TCGA-LUAD	325	0	72	1	MALE	unknow	Stage IB	T2	MX	N0
TCGA-05-4382	TCGA-LUAD	607	0	68	1	MALE	unknow	Stage IB	T2	M0	N0
TCGA-38-4629	TCGA-LUAD	864	1	68	1	MALE	unknow	Stage IIB	T3	M0	N0
TCGA-77-7141	TCGA-LUSC	15	0	64	1	MALE	unknow	Stage IB	T2	M0	N0
TCGA-55-8505	TCGA-LUAD	440	0	62	1	MALE	unknow	Stage IIIA	T1a	MX	N2
TCGA-21-1075	TCGA-LUSC	2134	0	57	0	MALE	unknow	Stage IIB	T2	M0	N1
TCGA-86-8281	TCGA-LUAD	0	0	75	1	MALE	unknow	Stage IA	T1	M0	NX
TCGA-6A-AB49	TCGA-LUSC	NA	1	73	1	FEMALE	unknow	Stage IB	T2	MX	N0
TCGA-33-AASJ	TCGA-LUSC	3600	1	60	1	MALE	unknow	Stage IB	T2	MX	N0
TCGA-NC-A5HH	TCGA-LUSC	37	0	53	0	MALE	unknow	Stage IA	T1	M0	N0
TCGA-63-A5MT	TCGA-LUSC	498	0	74	1	MALE	unknow	Stage IIB	T3	M0	N0
TCGA-63-A5ML	TCGA-LUSC	1386	0	68	1	MALE	unknow	Stage IB	T2	M0	N0
TCGA-MP-A4TD	TCGA-LUAD	307	1	71	1	MALE	unknow	Stage IIIA	T2	M0	N2
TCGA-85-A4CL	TCGA-LUSC	781	0	65	1	MALE	unknow	Stage IA	T1b	M0	N0
TCGA-92-8065	TCGA-LUSC	70	0	74	1	FEMALE	unknow	Stage IIB	T3	MX	N0
TCGA-98-A538	TCGA-LUSC	826	0	67	1	MALE	unknow	Stage IIB	T3	M0	N0
TCGA-60-2713	TCGA-LUSC	1580	0	64	1	MALE	unknow	Stage IB	T2	M0	N0
TCGA-MN-A4N1	TCGA-LUAD	827	0	60	1	MALE	unknow	Stage IIA	T2a	M0	N1
TCGA-66-2782	TCGA-LUSC	365	1	71	1	MALE	unknow	Stage IIB	T3	M0	N0
TCGA-68-8251	TCGA-LUSC	406	0	78	1	MALE	unknow	Stage IB	T2a	M0	N0
TCGA-78-7146	TCGA-LUAD	173	1	71	1	FEMALE	unknow	Stage IIIA	T2	M0	N2
TCGA-63-A5MR	TCGA-LUSC	2716	0	70	1	FEMALE	unknow	Stage IB	T2	M0	N0
TCGA-66-2785	TCGA-LUSC	60	0	65	1	MALE	unknow	Stage IB	T2	M0	N0
TCGA-77-8150	TCGA-LUSC	1655	1	64	1	MALE	unknow	Stage IIIA	T3	M0	N1
TCGA-56-A4BX	TCGA-LUSC	405	0	70	1	MALE	unknow	Stage IIA	T2b	MX	N0
TCGA-21-1081	TCGA-LUSC	284	1	69	1	MALE	unknow	Stage IIB	T2	M0	N1
TCGA-33-AASL	TCGA-LUSC	826	1	57	0	FEMALE	unknow	Stage IA	T1	MX	N0
TCGA-86-8674	TCGA-LUAD	405	0	50	0	MALE	unknow	Stage IIA	T2a	M0	N1
TCGA-85-7843	TCGA-LUSC	35	0	50	0	MALE	unknow	Stage IIA	T2a	M0	N1
TCGA-78-7166	TCGA-LUAD	258	1	84	1	MALE	unknow	Stage IIB	T2	M0	N1
TCGA-55-A493	TCGA-LUAD	28	0	54	0	FEMALE	unknow	Stage IB	T2a	M0	N0
TCGA-21-A5DI	TCGA-LUSC	979	0	77	1	MALE	unknow	Stage IA	T1b	M0	N0
TCGA-78-7167	TCGA-LUAD	2681	1	77	1	MALE	unknow	Stage IV	T2	M1	N0
TCGA-77-A5GB	TCGA-LUSC	0	1	90	1	MALE	unknow	Stage IB	T2a	M0	NX
TCGA-56-8629	TCGA-LUSC	481	0	63	1	MALE	unknow	Stage IIA	T2b	MX	N0
TCGA-34-5240	TCGA-LUSC	365	0	73	1	FEMALE	unknow	Stage IIB	T2	M0	N1
TCGA-63-A5MM	TCGA-LUSC	456	1	69	1	FEMALE	unknow	Stage IIB	T2	M0	N1
TCGA-37-4133	TCGA-LUSC	238	0	63	1	MALE	unknow	Stage IIIA	T4	M0	N0
TCGA-60-2703	TCGA-LUSC	2945	1	73	1	MALE	unknow	Stage IIB	T2	M0	N1
TCGA-66-2793	TCGA-LUSC	306	1	68	1	MALE	unknow	Stage IIIB	T4	M0	N1
TCGA-05-4244	TCGA-LUAD	0	0	70	1	MALE	unknow	Stage IV	T2	M1	N2
TCGA-66-2787	TCGA-LUSC	1217	0	57	0	MALE	unknow	Stage IA	T1	M0	N0
TCGA-69-7979	TCGA-LUAD	89	0	71	1	FEMALE	unknow	Stage IB	T2a	MX	N0
TCGA-21-1082	TCGA-LUSC	3644	0	61	1	MALE	unknow	Stage IB	T2	M0	N0
TCGA-92-8064	TCGA-LUSC	160	0	58	0	MALE	unknow	unknow	T2b	MX	N0
TCGA-43-A56U	TCGA-LUSC	432	0	76	1	FEMALE	unknow	Stage IA	T1b	MX	N0
TCGA-37-4132	TCGA-LUSC	227	0	61	1	FEMALE	unknow	Stage IV	T2	M1	N0
TCGA-21-5786	TCGA-LUSC	661	0	64	1	MALE	unknow	Stage IB	T2	M0	N0
TCGA-63-A5MN	TCGA-LUSC	345	1	78	1	FEMALE	unknow	Stage IIB	T3	M0	N0
TCGA-52-7810	TCGA-LUSC	923	0	60	1	FEMALE	unknow	Stage IIB	T3	M0	N0
TCGA-73-4670	TCGA-LUAD	131	0	69	1	FEMALE	unknow	Stage IV	T2	M1	N0
TCGA-49-6767	TCGA-LUAD	677	0	46	0	FEMALE	unknow	Stage IIB	T3	MX	N0
TCGA-22-5474	TCGA-LUSC	445	1	74	1	MALE	unknow	Stage IB	T2a	M0	N0
TCGA-85-8354	TCGA-LUSC	658	0	53	0	MALE	unknow	Stage IB	T2a	M0	N0
TCGA-95-7562	TCGA-LUAD	87	1	71	1	MALE	unknow	Stage IIA	T2a	M0	N1
TCGA-60-2716	TCGA-LUSC	1356	0	39	0	MALE	unknow	Stage IIB	T2	M0	N1
TCGA-49-AARE	TCGA-LUAD	1229	1	51	0	FEMALE	unknow	Stage IA	T1	MX	N0
TCGA-33-A5GW	TCGA-LUSC	9	0	67	1	MALE	unknow	Stage IIA	T1a	MX	N1
TCGA-49-4486	TCGA-LUAD	2318	1	72	1	MALE	unknow	Stage IA	T1	M0	N0
TCGA-73-7499	TCGA-LUAD	715	0	81	1	FEMALE	unknow	Stage IB	T2a	M0	N0
TCGA-62-8397	TCGA-LUAD	1289	0	70	1	FEMALE	unknow	Stage IIB	T3	M0	N0
TCGA-85-A512	TCGA-LUSC	465	0	46	0	MALE	unknow	Stage IIA	T1b	M0	N1
TCGA-63-7023	TCGA-LUSC	NA	0	unknow	1	MALE	unknow	Stage IIA	T1	M0	N1
TCGA-18-3410	TCGA-LUSC	146	1	81	1	MALE	unknow	Stage IIB	T3	M0	N0
TCGA-34-5239	TCGA-LUSC	707	0	75	1	MALE	unknow	Stage IIIA	T4	M0	N0
TCGA-50-6591	TCGA-LUAD	119	1	63	1	FEMALE	unknow	Stage IV	T2	M1	N0
TCGA-MP-A5C7	TCGA-LUAD	1862	0	76	1	FEMALE	unknow	Stage IB	T2	M0	N0
TCGA-43-5668	TCGA-LUSC	349	0	78	1	MALE	unknow	Stage IIA	T1b	M0	N1
TCGA-56-A62T	TCGA-LUSC	84	0	78	1	MALE	unknow	Stage IIA	T2b	MX	N0
TCGA-33-4582	TCGA-LUSC	3149	1	55	0	MALE	unknow	Stage IA	T1	M0	N0
TCGA-33-A4WN	TCGA-LUSC	143	1	60	1	MALE	unknow	Stage IB	T2a	MX	N0
TCGA-62-A46O	TCGA-LUAD	1454	1	65	1	FEMALE	unknow	Stage IB	T2	M0	N0
TCGA-51-6867	TCGA-LUSC	1856	1	72	1	FEMALE	unknow	Stage I	T1	M0	N0
TCGA-78-7152	TCGA-LUAD	1202	0	65	1	MALE	unknow	Stage IB	T2	M0	N0
TCGA-62-A471	TCGA-LUAD	1246	0	64	1	MALE	unknow	Stage IIB	T2b	M0	N1
TCGA-77-7465	TCGA-LUSC	479	0	58	0	MALE	unknow	Stage IIA	T2a	M0	N1
TCGA-75-5146	TCGA-LUAD	NA	0	unknow	1	MALE	unknow	Stage IB	T2	M0	N0
TCGA-MP-A4T8	TCGA-LUAD	161	1	68	1	MALE	unknow	Stage IIIA	T2	M0	N2
TCGA-18-4721	TCGA-LUSC	4694	0	74	1	MALE	unknow	Stage IA	T1	M0	N0
TCGA-56-A5DR	TCGA-LUSC	4	0	81	1	MALE	unknow	Stage IA	T1a	MX	N0
TCGA-46-6026	TCGA-LUSC	423	0	81	1	MALE	unknow	Stage IIB	T2a	M0	N1
TCGA-98-A53J	TCGA-LUSC	630	0	77	1	MALE	unknow	Stage IB	T2a	M0	N0
TCGA-73-4662	TCGA-LUAD	912	0	65	1	FEMALE	unknow	Stage IA	T1	M0	N0
TCGA-63-A5MG	TCGA-LUSC	2148	0	68	1	MALE	unknow	Stage IB	T2	M0	N0
TCGA-56-8308	TCGA-LUSC	517	0	79	1	MALE	unknow	Stage IIB	T3	MX	N0
TCGA-94-A5I6	TCGA-LUSC	538	0	62	1	MALE	unknow	Stage IIB	T3	M0	N0
TCGA-56-8304	TCGA-LUSC	106	0	73	1	FEMALE	unknow	Stage IA	T1b	MX	N0
TCGA-85-8481	TCGA-LUSC	236	1	70	1	MALE	unknow	Stage IIB	T3	M0	N0
TCGA-43-7656	TCGA-LUSC	315	0	71	1	MALE	unknow	Stage IA	T1b	MX	N0
TCGA-86-8669	TCGA-LUAD	938	0	64	1	MALE	unknow	Stage IA	T1b	M0	N0
TCGA-94-7557	TCGA-LUSC	5	1	73	1	MALE	unknow	Stage IB	T2	M0	N0
TCGA-85-A511	TCGA-LUSC	455	1	62	1	MALE	unknow	Stage IIB	T2b	M0	N1
TCGA-39-5028	TCGA-LUSC	52	1	75	1	MALE	unknow	Stage IIIA	T4	M0	N1
TCGA-67-3771	TCGA-LUAD	610	0	77	1	FEMALE	unknow	Stage IA	T1	M0	N0
TCGA-21-1079	TCGA-LUSC	965	1	71	1	MALE	unknow	Stage IIIA	T3	M0	N0
TCGA-58-8387	TCGA-LUSC	403	1	60	1	MALE	unknow	Stage IIA	T2b	M0	N0
TCGA-35-4123	TCGA-LUAD	182	0	38	0	MALE	unknow	Stage IA	T1	M0	N0
TCGA-83-5908	TCGA-LUAD	824	0	59	0	FEMALE	unknow	Stage IA	T1	M0	N0
TCGA-NC-A5HM	TCGA-LUSC	1212	0	76	1	MALE	unknow	Stage IB	T2a	M0	N0
TCGA-49-4514	TCGA-LUAD	1700	0	79	1	FEMALE	unknow	Stage IA	T1	M0	N0
TCGA-98-8023	TCGA-LUSC	649	0	70	1	MALE	unknow	Stage IIIA	T3	M0	N1
TCGA-51-4080	TCGA-LUSC	12	1	65	1	MALE	unknow	Stage IIIB	T4	unknow	N1
TCGA-86-7711	TCGA-LUAD	630	0	70	1	MALE	unknow	Stage IIA	T2a	M0	N1
TCGA-96-A4JK	TCGA-LUSC	589	0	65	1	MALE	unknow	Stage IIA	T2a	M0	N1
TCGA-34-A5IX	TCGA-LUSC	1031	0	80	1	MALE	unknow	Stage IIB	T3	M0	N0
TCGA-O2-A52S	TCGA-LUSC	387	1	57	0	FEMALE	unknow	Stage III	T4	MX	N2
TCGA-34-5928	TCGA-LUSC	552	0	83	1	FEMALE	unknow	Stage IIB	T2	M0	N1
TCGA-77-8133	TCGA-LUSC	1640	1	74	1	MALE	unknow	Stage IIA	T1	M0	N1
TCGA-75-5147	TCGA-LUAD	NA	0	unknow	1	FEMALE	unknow	Stage IB	T2	M0	N0
TCGA-66-2791	TCGA-LUSC	153	1	66	1	MALE	unknow	Stage IIIB	T2	M0	N3
TCGA-62-A46R	TCGA-LUAD	1725	1	54	0	FEMALE	unknow	Stage IB	T2	M0	N0
TCGA-56-A4BY	TCGA-LUSC	543	1	66	1	MALE	unknow	Stage IB	T2a	MX	N0
TCGA-MP-A4SW	TCGA-LUAD	1778	1	53	0	MALE	unknow	Stage IIB	T2	M0	N1
TCGA-67-3770	TCGA-LUAD	610	0	70	1	FEMALE	unknow	Stage IA	T1	M0	N0
TCGA-J2-A4AE	TCGA-LUAD	671	0	77	1	FEMALE	unknow	Stage IA	T1a	MX	N0
TCGA-21-5783	TCGA-LUSC	2680	1	76	1	MALE	unknow	Stage IB	T2	M0	N0
TCGA-56-8305	TCGA-LUSC	105	0	72	1	MALE	unknow	Stage IB	T2a	M0	N0
TCGA-78-7163	TCGA-LUAD	6812	0	60	1	MALE	unknow	Stage IB	T2	M0	N0
TCGA-05-4422	TCGA-LUAD	365	0	68	1	MALE	unknow	Stage IB	T2	M0	N0
TCGA-78-7155	TCGA-LUAD	1171	1	68	1	MALE	unknow	Stage IB	T2	M0	N0
TCGA-93-7348	TCGA-LUAD	127	0	75	1	FEMALE	unknow	Stage IA	T1a	MX	N0
TCGA-44-A4SS	TCGA-LUAD	415	0	73	1	MALE	unknow	Stage IA	T1b	M0	N0
TCGA-85-8071	TCGA-LUSC	428	0	52	0	MALE	unknow	Stage IIA	T1a	M0	N1
TCGA-78-7153	TCGA-LUAD	760	0	65	1	FEMALE	unknow	Stage IB	T2	M0	N0
TCGA-05-4398	TCGA-LUAD	1431	0	47	0	FEMALE	unknow	Stage IIIB	T4	M0	N3
TCGA-39-5035	TCGA-LUSC	474	0	72	1	FEMALE	unknow	Stage IA	T1b	M0	N0
TCGA-77-A5GA	TCGA-LUSC	1280	0	76	1	MALE	unknow	Stage IB	T2a	M0	N0
TCGA-37-3789	TCGA-LUSC	13	0	65	1	MALE	unknow	Stage IB	T2	unknow	N0
TCGA-21-1080	TCGA-LUSC	3724	0	66	1	MALE	unknow	Stage IB	T2	M0	N0
TCGA-05-4396	TCGA-LUAD	303	1	76	1	MALE	unknow	Stage IIIB	T4	M0	N1
TCGA-66-2758	TCGA-LUSC	639	0	71	1	MALE	unknow	Stage IB	T2	M0	N0
TCGA-05-4410	TCGA-LUAD	0	0	62	1	MALE	unknow	Stage IB	T2	M0	N0
TCGA-22-0944	TCGA-LUSC	223	1	61	1	MALE	unknow	Stage IB	T2	M0	N0
TCGA-95-7043	TCGA-LUAD	2	0	63	1	FEMALE	unknow	Stage IA	T1a	MX	N0
TCGA-95-7948	TCGA-LUAD	133	0	42	0	FEMALE	unknow	Stage IB	T2a	M0	N0
TCGA-O2-A52V	TCGA-LUSC	1335	1	75	1	FEMALE	unknow	Stage II	T3	MX	N0
TCGA-63-A5MV	TCGA-LUSC	1100	0	69	1	MALE	unknow	Stage IIA	T2b	M0	N0
TCGA-79-5596	TCGA-LUSC	NA	0	unknow	1	MALE	unknow	Stage IIIA	T3	M0	N1
TCGA-37-4130	TCGA-LUSC	247	0	56	0	MALE	unknow	Stage IA	T1b	M0	N0
TCGA-77-8154	TCGA-LUSC	1092	0	67	1	MALE	unknow	Stage IA	T1	M0	N0
TCGA-55-6642	TCGA-LUAD	2449	0	63	1	MALE	unknow	Stage IB	T2	MX	N0
TCGA-55-8085	TCGA-LUAD	904	0	64	1	MALE	unknow	Stage IA	T1b	M0	N0
TCGA-34-5231	TCGA-LUSC	1984	1	72	1	MALE	unknow	Stage IA	T1	M0	N0
TCGA-56-A4BW	TCGA-LUSC	585	0	55	0	MALE	unknow	Stage IIA	T2a	M0	N1
TCGA-43-A474	TCGA-LUSC	353	0	66	1	MALE	unknow	Stage IIA	T2b	M0	N0
TCGA-62-A46P	TCGA-LUAD	594	1	65	1	MALE	unknow	Stage IB	T2	M0	N0
TCGA-63-A5MJ	TCGA-LUSC	1824	0	54	0	MALE	unknow	Stage IIB	T2	M0	N1
TCGA-62-A46S	TCGA-LUAD	1653	1	73	1	MALE	unknow	Stage IB	T2	M0	N0
TCGA-56-8622	TCGA-LUSC	55	0	68	1	MALE	unknow	Stage IB	T2a	M0	N0
TCGA-85-7950	TCGA-LUSC	576	0	46	0	MALE	unknow	Stage IB	T2a	M0	N0
TCGA-NC-A5HI	TCGA-LUSC	1380	0	68	1	FEMALE	unknow	Stage IB	T2	M0	N0
TCGA-46-3769	TCGA-LUSC	135	0	57	0	MALE	unknow	unknow	T4	M0	N0
TCGA-MP-A4SY	TCGA-LUAD	1501	1	61	1	MALE	unknow	Stage IIB	T2	M0	N1
TCGA-55-7726	TCGA-LUAD	652	0	72	1	FEMALE	unknow	Stage IA	T1b	MX	N0
TCGA-50-6592	TCGA-LUAD	777	1	71	1	FEMALE	unknow	Stage IB	T2	M0	N0
TCGA-39-5016	TCGA-LUSC	2253	0	44	0	MALE	unknow	Stage IIA	T2a	M0	N1
TCGA-91-6848	TCGA-LUAD	224	0	59	0	MALE	unknow	Stage IIIA	T2	MX	N2
TCGA-86-7955	TCGA-LUAD	508	0	62	1	MALE	unknow	Stage IB	T2a	M0	N0
TCGA-66-2795	TCGA-LUSC	122	0	68	1	MALE	unknow	Stage IIIB	T4	M0	N1
TCGA-44-5643	TCGA-LUAD	417	0	53	0	MALE	unknow	Stage IIIA	T2b	M0	N2
TCGA-NK-A5CR	TCGA-LUSC	2542	0	77	1	MALE	unknow	Stage IB	T2	MX	N0
TCGA-63-A5MI	TCGA-LUSC	1784	0	65	1	MALE	unknow	Stage IIIA	T2	M0	N2
TCGA-60-2711	TCGA-LUSC	1014	0	64	1	FEMALE	unknow	Stage IB	T2	M0	N0
TCGA-18-3414	TCGA-LUSC	716	1	73	1	MALE	unknow	Stage IV	T4	M1	N1
TCGA-97-A4M3	TCGA-LUAD	540	0	69	1	FEMALE	unknow	Stage IA	T1b	M0	N0
TCGA-86-8358	TCGA-LUAD	653	0	44	0	MALE	unknow	Stage IB	T2a	M0	N0
TCGA-94-A4VJ	TCGA-LUSC	430	0	71	1	FEMALE	unknow	Stage IA	T1b	M0	N0
TCGA-77-8143	TCGA-LUSC	803	1	76	1	MALE	unknow	Stage IIIA	T2	M0	N2
TCGA-77-6842	TCGA-LUSC	899	1	79	1	MALE	unknow	Stage IIB	T2	M0	N1
TCGA-85-7844	TCGA-LUSC	911	0	71	1	MALE	unknow	Stage IB	T2a	M0	N0
TCGA-66-2794	TCGA-LUSC	1645	0	64	1	MALE	unknow	Stage IIIB	T4	M0	N2
TCGA-44-A4SU	TCGA-LUAD	409	1	67	1	FEMALE	unknow	Stage IA	T1a	MX	N0
TCGA-22-4613	TCGA-LUSC	358	1	73	1	FEMALE	unknow	Stage IA	T1b	M0	N0
TCGA-37-5819	TCGA-LUSC	103	0	64	1	MALE	unknow	Stage IIIA	T2	M0	N2
TCGA-49-AARQ	TCGA-LUAD	6732	0	41	0	FEMALE	unknow	Stage I	T2	MX	N0
TCGA-85-A4JB	TCGA-LUSC	539	0	74	1	MALE	unknow	Stage IIB	T3	M0	N0
TCGA-78-7159	TCGA-LUAD	1221	0	60	1	FEMALE	unknow	Stage IA	T1	M0	NX
TCGA-96-A4JL	TCGA-LUSC	504	0	78	1	FEMALE	unknow	Stage IIA	T2a	M0	N1
TCGA-55-8511	TCGA-LUAD	552	0	73	1	FEMALE	unknow	Stage IB	T2a	MX	N0
TCGA-78-8662	TCGA-LUAD	3361	1	53	0	FEMALE	unknow	Stage IB	T2	M0	N0
TCGA-49-AAR2	TCGA-LUAD	2224	0	64	1	MALE	unknow	Stage IB	T2	MX	N0
TCGA-63-7021	TCGA-LUSC	NA	0	unknow	1	MALE	unknow	Stage IA	T1	M0	N0
TCGA-J1-A4AH	TCGA-LUSC	581	0	70	1	MALE	unknow	Stage IIA	T2b	MX	N0
TCGA-86-7701	TCGA-LUAD	474	0	66	1	MALE	unknow	Stage IV	T2	M1	N0
TCGA-99-8033	TCGA-LUAD	656	1	74	1	FEMALE	unknow	Stage IV	TX	M1	NX
TCGA-18-3408	TCGA-LUSC	2304	1	77	1	FEMALE	unknow	Stage IB	T2	M0	N0
TCGA-44-A47A	TCGA-LUAD	466	0	78	1	FEMALE	unknow	Stage IB	T2a	MX	N0
TCGA-85-8582	TCGA-LUSC	424	0	49	0	MALE	unknow	Stage IA	T1a	M0	N0
TCGA-34-2596	TCGA-LUSC	80	1	70	1	MALE	unknow	Stage IIB	T2	M0	N1
TCGA-38-4628	TCGA-LUAD	1492	1	65	1	FEMALE	unknow	Stage IIB	T2	M0	N1
TCGA-66-2792	TCGA-LUSC	913	0	58	0	MALE	unknow	Stage IIB	T2	M0	N1
TCGA-56-A5DS	TCGA-LUSC	8	0	72	1	FEMALE	unknow	Stage IB	T2a	MX	N0
TCGA-43-8116	TCGA-LUSC	358	0	73	1	MALE	unknow	Stage IA	T1b	M0	N0
TCGA-55-8096	TCGA-LUAD	719	1	67	1	FEMALE	unknow	Stage IB	T2a	MX	N0
TCGA-78-7161	TCGA-LUAD	215	0	69	1	FEMALE	unknow	Stage IIB	T3	M0	N0
TCGA-43-A56V	TCGA-LUSC	366	0	61	1	MALE	unknow	Stage IIIA	T2a	M0	N2
TCGA-86-8076	TCGA-LUAD	489	0	42	0	MALE	unknow	Stage IA	T1	M0	N0
TCGA-85-8353	TCGA-LUSC	94	1	72	1	MALE	unknow	Stage IIIA	T3	M0	N1
TCGA-NC-A5HD	TCGA-LUSC	2	1	79	1	MALE	unknow	Stage IIB	T3	M0	N0
TCGA-18-3406	TCGA-LUSC	371	1	67	1	MALE	unknow	Stage IA	T1	M0	N0
TCGA-77-6843	TCGA-LUSC	2224	1	74	1	MALE	unknow	Stage IIA	T1	M0	N1
TCGA-69-7978	TCGA-LUAD	134	0	59	0	MALE	unknow	Stage IIB	T2b	MX	N1
TCGA-66-2757	TCGA-LUSC	1338	1	65	1	FEMALE	unknow	Stage IA	T1	M0	N0
TCGA-33-AAS8	TCGA-LUSC	1114	1	59	0	FEMALE	unknow	Stage IA	T1	MX	N0
TCGA-22-4595	TCGA-LUSC	734	1	57	0	MALE	unknow	Stage IIIA	T3	unknow	N2
TCGA-39-5011	TCGA-LUSC	1454	0	70	1	FEMALE	unknow	Stage IA	T1b	M0	N0
TCGA-NC-A5HP	TCGA-LUSC	730	0	69	1	MALE	unknow	Stage IV	T2a	M1b	N0
TCGA-86-7953	TCGA-LUAD	591	0	69	1	FEMALE	unknow	Stage IA	T1b	M0	N0
TCGA-90-7766	TCGA-LUSC	289	0	66	1	FEMALE	unknow	Stage IA	T1b	MX	N0
TCGA-85-7697	TCGA-LUSC	1063	0	49	0	MALE	unknow	Stage IIB	T3	M0	N0
TCGA-77-7140	TCGA-LUSC	632	1	69	1	FEMALE	unknow	Stage IIB	T2	M0	N1
TCGA-56-1622	TCGA-LUSC	881	1	58	0	MALE	unknow	Stage IB	T2	M0	N0
TCGA-05-4418	TCGA-LUAD	274	1	69	1	MALE	unknow	Stage IIIA	T3	M0	N2
TCGA-34-5232	TCGA-LUSC	2062	0	75	1	FEMALE	unknow	Stage IIA	T1	M0	N1
TCGA-75-6206	TCGA-LUAD	NA	0	unknow	1	MALE	unknow	Stage IB	T2	M0	N0
TCGA-86-7713	TCGA-LUAD	422	0	70	1	MALE	unknow	Stage IIA	T2b	M0	N0
TCGA-75-7027	TCGA-LUAD	NA	0	unknow	1	MALE	unknow	Stage IB	T2	M0	N0
TCGA-56-7822	TCGA-LUSC	532	1	75	1	MALE	unknow	Stage IIB	T2b	M0	N1
TCGA-L3-A524	TCGA-LUSC	490	1	45	0	FEMALE	unknow	Stage IIB	T3	M0	N0
TCGA-NC-A5HL	TCGA-LUSC	88	1	73	1	MALE	unknow	Stage IIA	T2b	M0	N0
TCGA-60-2714	TCGA-LUSC	512	0	66	1	FEMALE	unknow	Stage IIB	T2	M0	N1
TCGA-18-5592	TCGA-LUSC	1519	0	57	0	MALE	unknow	Stage IIB	T3	M0	N0
TCGA-18-3412	TCGA-LUSC	345	1	52	0	MALE	unknow	Stage IB	T2	M0	N0
TCGA-21-1078	TCGA-LUSC	474	1	77	1	MALE	unknow	Stage IB	T2	M0	N0
TCGA-85-8584	TCGA-LUSC	383	1	71	1	MALE	unknow	Stage IIA	T2a	M0	N1
TCGA-60-2721	TCGA-LUSC	983	0	73	1	MALE	unknow	Stage IB	T2	M0	N0
TCGA-91-6840	TCGA-LUAD	372	0	59	0	FEMALE	unknow	Stage IA	T1b	M0	N0
TCGA-62-8395	TCGA-LUAD	1216	0	80	1	FEMALE	unknow	Stage IIB	T3	M0	N0
TCGA-49-4488	TCGA-LUAD	869	1	74	1	FEMALE	unknow	Stage IA	T1	MX	N0
TCGA-50-5055	TCGA-LUAD	1830	1	79	1	FEMALE	unknow	Stage IIA	T1	M0	N1
TCGA-69-A59K	TCGA-LUAD	591	0	60	1	FEMALE	unknow	Stage IIB	T3	M0	N0
TCGA-43-A475	TCGA-LUSC	296	0	67	1	FEMALE	unknow	Stage IIB	T3	M0	N0
TCGA-77-6845	TCGA-LUSC	708	1	69	1	MALE	unknow	Stage IIB	T3	M0	N0
TCGA-NJ-A55R	TCGA-LUAD	603	0	67	1	MALE	unknow	Stage IA	T1b	MX	N0
TCGA-86-8279	TCGA-LUAD	482	0	46	0	MALE	unknow	Stage IIA	T2a	M0	N1
TCGA-94-7033	TCGA-LUSC	87	0	73	1	MALE	unknow	Stage IB	T2	MX	N0
TCGA-86-8074	TCGA-LUAD	24	0	62	1	FEMALE	unknow	Stage IIA	T1b	M0	N1
TCGA-86-A4D0	TCGA-LUAD	116	1	48	0	MALE	unknow	Stage IIA	T2b	M0	N0
TCGA-77-A5GH	TCGA-LUSC	713	0	81	1	MALE	unknow	Stage IB	T2a	M0	N0
TCGA-77-A5G7	TCGA-LUSC	180	1	63	1	MALE	unknow	Stage IA	T1	M0	N0
TCGA-66-2781	TCGA-LUSC	121	0	67	1	MALE	unknow	Stage IB	T2	M0	N0
TCGA-85-8352	TCGA-LUSC	161	1	67	1	MALE	unknow	Stage IIIA	T3	M0	N1
TCGA-38-4631	TCGA-LUAD	354	1	72	1	FEMALE	unknow	Stage IB	T2	M0	N0
TCGA-64-5781	TCGA-LUAD	1202	0	55	0	FEMALE	unknow	Stage IB	T2	M0	N0
TCGA-55-7995	TCGA-LUAD	889	0	73	1	FEMALE	unknow	Stage IA	T1b	M0	N0
TCGA-78-7143	TCGA-LUAD	4961	1	62	1	FEMALE	unknow	Stage IB	T2	M0	N0
TCGA-39-5022	TCGA-LUSC	1679	1	76	1	MALE	unknow	Stage IB	T2a	M0	N0
TCGA-85-A510	TCGA-LUSC	482	0	74	1	FEMALE	unknow	Stage IIB	T2b	M0	N1
TCGA-92-7341	TCGA-LUSC	106	0	71	1	MALE	unknow	Stage IB	T2a	MX	N0
TCGA-94-8491	TCGA-LUSC	810	0	73	1	MALE	unknow	Stage IIA	T2a	M0	N1
TCGA-J2-8194	TCGA-LUAD	724	0	69	1	FEMALE	unknow	Stage IIB	T3	MX	N0
TCGA-68-7755	TCGA-LUSC	83	0	60	1	FEMALE	unknow	Stage IIA	T1b	M0	N1
TCGA-90-A59Q	TCGA-LUSC	322	1	61	1	FEMALE	unknow	Stage IIA	T2a	MX	N1
TCGA-96-8169	TCGA-LUSC	557	0	67	1	FEMALE	unknow	Stage IA	T1a	M0	N0
TCGA-56-8504	TCGA-LUSC	510	0	74	1	MALE	unknow	Stage IB	T2a	MX	N0
TCGA-86-8585	TCGA-LUAD	353	0	57	0	MALE	unknow	Stage IB	T2a	M0	N0
TCGA-22-1012	TCGA-LUSC	429	1	80	1	FEMALE	unknow	Stage IB	T2	M0	N0
TCGA-37-A5EN	TCGA-LUSC	660	0	59	0	MALE	unknow	Stage IIIB	T4	M0	N2
TCGA-NK-A5CX	TCGA-LUSC	111	0	73	1	MALE	unknow	Stage IIA	T2b	MX	N0
TCGA-55-8204	TCGA-LUAD	515	0	87	1	FEMALE	unknow	Stage IB	T2a	MX	N0
TCGA-62-8398	TCGA-LUAD	444	1	55	0	MALE	unknow	Stage IIIA	T2	M0	N2
TCGA-75-6214	TCGA-LUAD	NA	0	unknow	1	FEMALE	unknow	Stage IIIA	T2	M0	N2
TCGA-85-8664	TCGA-LUSC	434	0	73	1	MALE	unknow	Stage IIB	T2b	M0	N1
TCGA-95-A4VK	TCGA-LUAD	651	0	74	1	FEMALE	unknow	Stage IIIA	T2b	M0	N2
TCGA-85-6561	TCGA-LUSC	395	0	66	1	MALE	unknow	Stage IB	T2a	M0	NX
TCGA-33-4533	TCGA-LUSC	4068	0	76	1	FEMALE	unknow	Stage IB	T2	M0	N0
TCGA-46-3768	TCGA-LUSC	299	1	58	0	MALE	unknow	Stage IIIA	T3	M0	N1
TCGA-05-4426	TCGA-LUAD	791	0	71	1	MALE	unknow	Stage IB	T2	M0	N0
TCGA-05-4402	TCGA-LUAD	244	1	57	0	FEMALE	unknow	Stage IV	T2	M1	NX
TCGA-55-6543	TCGA-LUAD	435	0	60	1	FEMALE	unknow	Stage IA	T1b	MX	N0
TCGA-22-5477	TCGA-LUSC	1346	1	65	1	MALE	unknow	Stage IA	T1	M0	N0
TCGA-77-8136	TCGA-LUSC	1189	1	74	1	FEMALE	unknow	Stage IIB	T2	M0	N1
TCGA-85-8355	TCGA-LUSC	61	0	63	1	MALE	unknow	Stage IA	T1a	M0	N0
TCGA-56-8624	TCGA-LUSC	420	0	84	1	MALE	unknow	Stage IIB	T3	MX	N0
TCGA-63-6202	TCGA-LUSC	NA	0	unknow	1	MALE	unknow	Stage IIA	T2	M0	N0
TCGA-78-7147	TCGA-LUAD	586	1	67	1	FEMALE	unknow	Stage IIB	T2	M0	N1
TCGA-66-2788	TCGA-LUSC	699	0	56	0	MALE	unknow	Stage IB	T2	M0	N0
TCGA-77-8009	TCGA-LUSC	1641	0	68	1	MALE	unknow	Stage IIB	T2	M0	N1
TCGA-85-A4CN	TCGA-LUSC	612	0	56	0	FEMALE	unknow	Stage IIB	T2b	M0	N1
TCGA-39-5036	TCGA-LUSC	1084	0	73	1	MALE	unknow	Stage IB	T2	M0	N0
TCGA-18-4083	TCGA-LUSC	188	1	63	1	MALE	unknow	Stage IIB	T2	M0	N1
TCGA-05-4415	TCGA-LUAD	91	1	57	0	MALE	unknow	Stage IIIB	T4	M0	N2
TCGA-33-4583	TCGA-LUSC	4601	1	73	1	MALE	unknow	Stage IA	T1	M0	N0
TCGA-77-6844	TCGA-LUSC	2284	1	74	1	MALE	unknow	Stage IIIA	T3	M0	N1
TCGA-55-7910	TCGA-LUAD	1040	0	50	0	FEMALE	unknow	Stage IIA	T2b	M0	N0
TCGA-66-2763	TCGA-LUSC	30	0	63	1	FEMALE	unknow	Stage IB	T2	M0	N0
TCGA-44-3919	TCGA-LUAD	190	0	71	1	FEMALE	unknow	Stage IA	T1	M0	N0
TCGA-99-8025	TCGA-LUAD	1060	0	72	1	FEMALE	unknow	Stage IIIA	T3	M0	N2
TCGA-55-A492	TCGA-LUAD	596	0	70	1	FEMALE	unknow	Stage IA	T1a	MX	N0
TCGA-39-5030	TCGA-LUSC	59	1	81	1	FEMALE	unknow	Stage IIIA	T2a	M0	N2
TCGA-NC-A5HT	TCGA-LUSC	693	0	69	1	MALE	unknow	Stage IIIA	T3	M0	N1
TCGA-98-8022	TCGA-LUSC	933	1	61	1	MALE	unknow	Stage IA	T1a	M0	N0
TCGA-18-4086	TCGA-LUSC	85	1	64	1	MALE	unknow	Stage IB	T2	M0	N0
TCGA-05-4417	TCGA-LUAD	455	0	51	0	FEMALE	unknow	Stage IB	T2	M0	N0
TCGA-77-8145	TCGA-LUSC	212	1	73	1	MALE	unknow	Stage IIIB	T4	M0	N1
TCGA-55-A48Y	TCGA-LUAD	630	0	69	1	MALE	unknow	Stage IIA	T2b	M0	N0
TCGA-44-8117	TCGA-LUAD	385	0	54	0	FEMALE	unknow	Stage IB	T2a	M0	N0
TCGA-49-AARO	TCGA-LUAD	3759	0	39	0	FEMALE	unknow	Stage IA	T1a	MX	N0
TCGA-77-A5G3	TCGA-LUSC	3576	0	63	1	MALE	unknow	Stage IIB	T2	M0	N1
TCGA-22-4591	TCGA-LUSC	623	1	80	1	MALE	unknow	Stage IIIA	T3	M0	N2
TCGA-94-A5I4	TCGA-LUSC	491	0	61	1	MALE	unknow	Stage IIA	T2a	MX	N1
TCGA-46-3765	TCGA-LUSC	396	0	59	0	FEMALE	unknow	Stage IA	T1	M0	N0
TCGA-56-7221	TCGA-LUSC	608	0	79	1	MALE	unknow	Stage IB	T2	M0	N0
TCGA-44-6774	TCGA-LUAD	361	0	56	0	FEMALE	unknow	Stage IIIA	T1	M0	N2
TCGA-J2-A4AD	TCGA-LUAD	550	1	61	1	FEMALE	unknow	Stage IA	T1a	MX	N0
TCGA-56-8503	TCGA-LUSC	41	0	76	1	FEMALE	unknow	Stage IIB	T3	M0	N0
TCGA-77-8148	TCGA-LUSC	293	0	68	1	MALE	unknow	Stage IIIA	T3	M0	N1
TCGA-60-2706	TCGA-LUSC	2500	0	58	0	MALE	unknow	Stage IA	T1	M0	N0
TCGA-73-4668	TCGA-LUAD	467	0	66	1	FEMALE	unknow	Stage IIB	T2	M0	N1
TCGA-85-8287	TCGA-LUSC	23	1	72	1	MALE	unknow	Stage IA	T1b	M0	N0
TCGA-35-5375	TCGA-LUAD	264	0	61	1	MALE	unknow	Stage IIIA	T2	M0	N2
TCGA-60-2724	TCGA-LUSC	717	0	47	0	MALE	unknow	Stage IIIA	T3	M0	N1
TCGA-67-6215	TCGA-LUAD	174	0	52	0	FEMALE	unknow	Stage IB	T2a	M0	N0
TCGA-44-2659	TCGA-LUAD	529	0	65	1	FEMALE	unknow	Stage IIB	T1	M0	N1
TCGA-O2-A52W	TCGA-LUSC	261	1	63	1	MALE	unknow	Stage I	T2	MX	N0
TCGA-18-5595	TCGA-LUSC	827	1	50	0	MALE	unknow	Stage IB	T2	M0	N0
TCGA-77-7463	TCGA-LUSC	1423	1	75	1	MALE	unknow	Stage IB	T2	M0	N0
TCGA-43-3394	TCGA-LUSC	433	0	52	0	MALE	unknow	Stage IB	T2a	M0	N0
TCGA-85-8288	TCGA-LUSC	402	1	70	1	MALE	unknow	Stage IIA	T1b	M0	N1
TCGA-85-8276	TCGA-LUSC	1050	0	62	1	MALE	unknow	Stage IIA	T1b	M0	N1
TCGA-90-A4EE	TCGA-LUSC	688	0	53	0	MALE	unknow	Stage IIA	T2a	MX	N1
TCGA-33-6738	TCGA-LUSC	822	0	80	1	MALE	unknow	Stage IIIA	T1	MX	N2
TCGA-MP-A4T4	TCGA-LUAD	2617	1	68	1	FEMALE	unknow	Stage IIB	T2	M0	N1
TCGA-49-4510	TCGA-LUAD	896	1	51	0	FEMALE	unknow	Stage IIB	T2	M0	N1
TCGA-97-8177	TCGA-LUAD	499	0	59	0	FEMALE	unknow	Stage IB	T2a	M0	N0
TCGA-73-4666	TCGA-LUAD	800	0	52	0	FEMALE	unknow	Stage IV	T1	M1	N0
TCGA-64-1679	TCGA-LUAD	1686	0	58	0	FEMALE	unknow	Stage IIIA	T1	M0	N2
TCGA-55-8506	TCGA-LUAD	11	0	62	1	FEMALE	unknow	Stage IIB	T3	MX	N0
TCGA-NC-A5HF	TCGA-LUSC	138	1	74	1	MALE	unknow	Stage IIIB	T4	MX	N0
TCGA-55-5899	TCGA-LUAD	930	0	58	0	MALE	unknow	unknow	T1a	M0	N1
TCGA-66-2765	TCGA-LUSC	61	0	64	1	MALE	unknow	Stage IB	T2	M0	N0
TCGA-21-5787	TCGA-LUSC	329	1	65	1	MALE	unknow	Stage IIIA	T2	M0	N2
TCGA-77-A5G8	TCGA-LUSC	1290	0	70	1	MALE	unknow	Stage IIB	T3	M0	N0
TCGA-96-7544	TCGA-LUSC	1517	0	83	1	MALE	unknow	Stage IIB	T2	MX	N1
TCGA-44-A47B	TCGA-LUAD	287	0	79	1	MALE	unknow	Stage IB	T2a	M0	N0
TCGA-85-7696	TCGA-LUSC	376	0	64	1	MALE	unknow	Stage IA	T1	M0	N0
TCGA-66-2778	TCGA-LUSC	578	0	68	1	FEMALE	unknow	Stage IIIB	T2	M0	N3
TCGA-49-4505	TCGA-LUAD	428	1	61	1	FEMALE	unknow	Stage IIB	T2	M0	N1
TCGA-34-5929	TCGA-LUSC	151	1	78	1	FEMALE	unknow	Stage IB	T2	M0	N0
TCGA-55-8087	TCGA-LUAD	462	0	59	0	FEMALE	unknow	Stage IB	T2a	MX	N0
TCGA-94-8035	TCGA-LUSC	122	0	64	1	MALE	unknow	Stage IIB	T3	MX	N0
TCGA-38-6178	TCGA-LUAD	448	0	70	1	FEMALE	unknow	Stage IIIA	T2b	unknow	N2
TCGA-44-A47G	TCGA-LUAD	351	0	73	1	FEMALE	unknow	Stage IA	T1	M0	N0
TCGA-60-2719	TCGA-LUSC	932	0	83	1	FEMALE	unknow	Stage IB	T1	M0	N0
TCGA-39-5024	TCGA-LUSC	2130	0	65	1	FEMALE	unknow	Stage IIIA	T2a	M0	N2
TCGA-50-7109	TCGA-LUAD	308	1	60	1	MALE	unknow	Stage IA	T1	M0	N0
TCGA-33-4586	TCGA-LUSC	428	1	57	0	MALE	unknow	Stage IIIA	T2	M0	N2
TCGA-55-8094	TCGA-LUAD	541	0	51	0	MALE	unknow	Stage IV	T2b	M1b	N0
TCGA-77-8128	TCGA-LUSC	1150	1	60	1	MALE	unknow	Stage IIIA	T2	M0	N2
TCGA-05-5420	TCGA-LUAD	457	0	67	1	MALE	unknow	Stage IIIA	T2	M0	N2
TCGA-O2-A52N	TCGA-LUSC	1006	1	78	1	MALE	unknow	Stage I	T2	MX	N0
TCGA-LA-A446	TCGA-LUSC	401	0	68	1	MALE	unknow	Stage IA	T1b	MX	N0
TCGA-78-7220	TCGA-LUAD	807	1	53	0	FEMALE	unknow	Stage IIIA	T2	M0	N2
TCGA-85-A53L	TCGA-LUSC	377	0	63	1	MALE	unknow	Stage IIA	T2b	M0	N0
TCGA-73-4677	TCGA-LUAD	38	1	74	1	MALE	unknow	unknow	T2a	M0	N0
TCGA-50-5051	TCGA-LUAD	478	1	42	0	FEMALE	unknow	Stage IIIA	T2	M0	N2
TCGA-55-8203	TCGA-LUAD	547	0	69	1	FEMALE	unknow	Stage IA	T1b	M0	N0
TCGA-66-2737	TCGA-LUSC	61	0	72	1	MALE	unknow	Stage IIB	T2	M0	N1
TCGA-85-A5B5	TCGA-LUSC	111	0	58	0	MALE	unknow	Stage IA	T1b	M0	N0
TCGA-21-1077	TCGA-LUSC	1058	1	64	1	MALE	unknow	Stage IIB	T2	M0	N1
TCGA-63-5131	TCGA-LUSC	NA	1	unknow	1	MALE	unknow	Stage IIB	T2	M0	N1
TCGA-77-7139	TCGA-LUSC	2737	0	56	0	MALE	unknow	Stage IIB	T2	M0	N1
TCGA-78-7145	TCGA-LUAD	826	1	52	0	FEMALE	unknow	Stage IV	T4	M1	N1
TCGA-43-3920	TCGA-LUSC	357	0	71	1	MALE	unknow	Stage IB	T2	M0	N0
TCGA-85-8350	TCGA-LUSC	683	0	61	1	MALE	unknow	Stage IA	T1b	M0	N0
TCGA-64-5778	TCGA-LUAD	926	0	60	1	MALE	unknow	Stage IB	T2	M0	N0
TCGA-80-5608	TCGA-LUAD	NA	0	unknow	1	FEMALE	unknow	Stage IA	T1	M0	N0
TCGA-78-7154	TCGA-LUAD	593	1	72	1	MALE	unknow	Stage IIIA	T3	M0	N2
TCGA-37-4141	TCGA-LUSC	12	0	65	1	FEMALE	unknow	Stage IA	T1b	M0	N0
TCGA-63-A5MB	TCGA-LUSC	3123	0	62	1	MALE	unknow	Stage IB	T2	M0	N0
TCGA-44-5644	TCGA-LUAD	498	0	51	0	FEMALE	unknow	Stage IB	T2a	unknow	N0
TCGA-55-8205	TCGA-LUAD	599	0	76	1	FEMALE	unknow	Stage IIA	T2b	M0	N0
TCGA-34-2600	TCGA-LUSC	1874	1	76	1	FEMALE	unknow	Stage IA	T1	M0	N0
TCGA-55-7570	TCGA-LUAD	824	0	60	1	MALE	unknow	Stage IA	T1a	MX	N0
TCGA-NJ-A7XG	TCGA-LUAD	617	0	49	0	MALE	unknow	Stage IIIA	T4	M0	N1
TCGA-55-8614	TCGA-LUAD	536	0	76	1	MALE	unknow	Stage IB	T2a	MX	N0
TCGA-05-5423	TCGA-LUAD	151	0	65	1	MALE	unknow	Stage IIB	T2	M0	N1
TCGA-33-4532	TCGA-LUSC	2524	0	68	1	MALE	unknow	Stage IB	T2	M0	N0
TCGA-NC-A5HQ	TCGA-LUSC	448	1	70	1	MALE	unknow	Stage IIIA	T3	M0	N2
TCGA-O1-A52J	TCGA-LUAD	1798	1	74	1	FEMALE	unknow	Stage IA	T1	MX	N0
TCGA-22-0940	TCGA-LUSC	669	1	71	1	MALE	unknow	Stage IIA	T1	M0	N1
TCGA-93-7347	TCGA-LUAD	297	0	76	1	FEMALE	unknow	Stage IA	T1a	MX	N0
TCGA-55-8620	TCGA-LUAD	375	1	60	1	MALE	unknow	Stage IV	T1a	M1b	N1
TCGA-85-6798	TCGA-LUSC	195	1	57	0	MALE	unknow	Stage IIIA	T3	M0	N1
TCGA-86-8075	TCGA-LUAD	479	0	66	1	FEMALE	unknow	Stage IB	T2	M0	N0
TCGA-39-5037	TCGA-LUSC	1086	0	65	1	MALE	unknow	Stage IIA	T1b	M0	N1
TCGA-O2-A5IB	TCGA-LUSC	340	1	71	1	FEMALE	unknow	Stage III	T3	MX	N1
TCGA-22-4604	TCGA-LUSC	399	1	73	1	MALE	unknow	Stage IIA	T2a	M0	N1
TCGA-55-1594	TCGA-LUAD	1178	0	68	1	MALE	unknow	Stage IIIA	T2	M0	N2
TCGA-60-2720	TCGA-LUSC	97	0	60	1	FEMALE	unknow	Stage IB	T2	M0	N0
TCGA-73-4658	TCGA-LUAD	1600	1	80	1	FEMALE	unknow	Stage IB	T2	M0	N0
TCGA-58-8390	TCGA-LUSC	911	0	70	1	MALE	unknow	Stage IIA	T2b	M0	N0
TCGA-22-5480	TCGA-LUSC	2170	1	66	1	FEMALE	unknow	Stage IA	T1b	M0	N0
TCGA-44-7672	TCGA-LUAD	418	0	52	0	FEMALE	unknow	Stage IA	T1b	M0	N0
TCGA-55-A494	TCGA-LUAD	481	0	61	1	FEMALE	unknow	Stage IB	T2a	MX	N0
TCGA-44-7670	TCGA-LUAD	531	0	47	0	FEMALE	unknow	Stage IIA	T1b	M0	N1
TCGA-97-7547	TCGA-LUAD	1965	0	67	1	FEMALE	unknow	Stage IB	T2	MX	N0
TCGA-35-3615	TCGA-LUAD	14	0	57	0	MALE	unknow	Stage IB	T2	M0	N0
TCGA-60-2708	TCGA-LUSC	2447	0	64	1	FEMALE	unknow	Stage IIB	T2	M0	N1
TCGA-43-6770	TCGA-LUSC	310	0	59	0	FEMALE	unknow	Stage IB	T2a	MX	N0
TCGA-34-5241	TCGA-LUSC	515	1	79	1	MALE	unknow	Stage IB	T2	M0	N0
TCGA-67-3773	TCGA-LUAD	427	0	84	1	FEMALE	unknow	Stage IB	T2	M0	N0
TCGA-91-7771	TCGA-LUAD	492	0	62	1	MALE	unknow	Stage IIB	T3	MX	N0
TCGA-66-2786	TCGA-LUSC	790	0	68	1	FEMALE	unknow	Stage IA	T1	M0	N0
TCGA-77-A5G6	TCGA-LUSC	678	1	66	1	MALE	unknow	Stage IIIA	T2	M0	N2
TCGA-J2-A4AG	TCGA-LUAD	500	0	66	1	FEMALE	unknow	Stage IA	T1b	MX	N0
TCGA-55-7815	TCGA-LUAD	773	0	76	1	MALE	unknow	Stage IB	T2a	MX	N0
TCGA-21-1070	TCGA-LUSC	3636	0	60	1	FEMALE	unknow	Stage IIIA	T3	M0	N0
TCGA-55-7281	TCGA-LUAD	872	0	70	1	FEMALE	unknow	Stage IA	T1b	M0	N0
TCGA-66-2770	TCGA-LUSC	700	0	79	1	MALE	unknow	Stage IB	T2	M0	N0
TCGA-60-2696	TCGA-LUSC	109	1	76	1	FEMALE	unknow	Stage IIA	T2	M0	N0
TCGA-90-7964	TCGA-LUSC	428	0	70	1	MALE	unknow	Stage IB	T2a	MX	N0
TCGA-55-6712	TCGA-LUAD	171	1	71	1	MALE	unknow	Stage IIA	T2a	MX	N1
TCGA-05-5715	TCGA-LUAD	62	0	69	1	FEMALE	unknow	Stage IB	T2a	M0	N0
TCGA-56-7223	TCGA-LUSC	442	1	66	1	MALE	unknow	Stage IIIA	T3	MX	N1
TCGA-86-8056	TCGA-LUAD	139	0	63	1	FEMALE	unknow	Stage IIIA	T4	M0	N0
TCGA-05-4432	TCGA-LUAD	761	0	66	1	MALE	unknow	Stage IIB	T2	M0	N1
TCGA-99-8032	TCGA-LUAD	44	0	61	1	MALE	unknow	Stage IA	T1a	M0	N0
TCGA-34-5927	TCGA-LUSC	941	0	70	1	FEMALE	unknow	Stage IA	T1	M0	N0
TCGA-05-4389	TCGA-LUAD	1369	0	70	1	MALE	unknow	Stage IA	T1	M0	N0
TCGA-21-5782	TCGA-LUSC	962	1	68	1	FEMALE	unknow	Stage IB	T2	M0	N0
TCGA-63-A5MP	TCGA-LUSC	769	0	56	0	MALE	unknow	Stage IIB	T2	M0	N1
TCGA-78-7633	TCGA-LUAD	994	0	67	1	MALE	unknow	Stage IB	T2	M0	N0
TCGA-98-A539	TCGA-LUSC	173	0	63	1	MALE	unknow	Stage IIB	T3	M0	N0
TCGA-60-2707	TCGA-LUSC	667	1	70	1	MALE	unknow	Stage IB	T2	M0	N0
TCGA-05-4250	TCGA-LUAD	121	1	79	1	FEMALE	unknow	Stage IIIA	T3	M0	N1
TCGA-39-5021	TCGA-LUSC	2086	1	70	1	MALE	unknow	Stage IB	T2a	M0	N0
TCGA-62-8394	TCGA-LUAD	139	1	65	1	FEMALE	unknow	Stage IIIB	T4	M0	N2
TCGA-MP-A4TH	TCGA-LUAD	446	0	70	1	FEMALE	unknow	Stage IA	T1a	M0	N0
TCGA-60-2712	TCGA-LUSC	274	1	79	1	FEMALE	unknow	Stage IIB	T2	M0	N1
TCGA-NJ-A4YQ	TCGA-LUAD	886	0	69	1	FEMALE	unknow	Stage IA	T1b	M0	N0
TCGA-66-2727	TCGA-LUSC	516	1	55	0	FEMALE	unknow	Stage IB	T2	M0	N0
TCGA-86-7954	TCGA-LUAD	605	0	68	1	FEMALE	unknow	Stage IB	T2	M0	N0
TCGA-69-7760	TCGA-LUAD	202	0	73	1	MALE	unknow	Stage IIB	T3	M0	N0
TCGA-97-8176	TCGA-LUAD	468	1	63	1	MALE	unknow	Stage IIIA	T3	M0	N1
TCGA-34-8456	TCGA-LUSC	804	0	71	1	FEMALE	unknow	Stage IIA	T2a	M0	N1
TCGA-34-2608	TCGA-LUSC	1000	1	84	1	MALE	unknow	Stage IB	T2	M0	N0
TCGA-63-7020	TCGA-LUSC	NA	0	unknow	1	MALE	unknow	Stage IA	T1	M0	N0
TCGA-63-5128	TCGA-LUSC	NA	1	unknow	1	MALE	unknow	Stage IB	T2	M0	N0
TCGA-L9-A443	TCGA-LUAD	193	1	63	1	FEMALE	unknow	Stage IA	T1a	MX	N0
TCGA-97-7546	TCGA-LUAD	1285	0	76	1	FEMALE	unknow	Stage IA	T1	MX	N0
TCGA-77-8153	TCGA-LUSC	1992	0	77	1	FEMALE	unknow	Stage IB	T2	M0	N0
TCGA-49-AAQV	TCGA-LUAD	677	1	63	1	FEMALE	unknow	Stage II	T1	MX	N1
TCGA-58-8392	TCGA-LUSC	501	1	70	1	MALE	unknow	Stage IB	T2a	M0	N0
TCGA-55-A4DF	TCGA-LUAD	440	1	88	1	MALE	unknow	Stage IA	T1b	MX	N0
TCGA-77-8131	TCGA-LUSC	383	1	72	1	MALE	unknow	Stage IB	T2	M0	NX
TCGA-22-4601	TCGA-LUSC	1057	1	73	1	FEMALE	unknow	Stage IIIA	T4	M0	N0
TCGA-39-5027	TCGA-LUSC	1849	0	73	1	MALE	unknow	Stage IB	T2a	M0	N0
TCGA-85-8049	TCGA-LUSC	579	0	57	0	MALE	unknow	Stage IB	T2a	M0	N0
TCGA-22-5485	TCGA-LUSC	916	1	58	0	FEMALE	unknow	Stage IA	T1a	M0	N0
TCGA-MP-A4T6	TCGA-LUAD	1790	1	76	1	FEMALE	unknow	Stage IIIA	T1	MX	N2
TCGA-44-6775	TCGA-LUAD	370	0	72	1	FEMALE	unknow	Stage IB	T2a	MX	N0
TCGA-33-4547	TCGA-LUSC	2419	0	68	1	MALE	unknow	Stage IB	T2	M0	N0
TCGA-50-5944	TCGA-LUAD	764	0	69	1	FEMALE	unknow	Stage IA	T1	M0	N0
TCGA-66-2734	TCGA-LUSC	1311	0	62	1	FEMALE	unknow	Stage IB	T2	M0	N0
TCGA-05-5428	TCGA-LUAD	670	0	57	0	MALE	unknow	Stage IIA	T1b	M0	N1
TCGA-97-7937	TCGA-LUAD	564	0	65	1	MALE	unknow	Stage IB	T2a	MX	N0
TCGA-S2-AA1A	TCGA-LUAD	513	0	68	1	FEMALE	unknow	Stage IA	T1b	M0	N0
TCGA-85-6175	TCGA-LUSC	294	1	63	1	FEMALE	unknow	Stage IIB	T3	M0	N0
TCGA-50-6673	TCGA-LUAD	22	1	84	1	FEMALE	unknow	Stage I	T1	M0	N0
TCGA-77-8130	TCGA-LUSC	2522	0	69	1	MALE	unknow	Stage IIB	T2	M0	N1
TCGA-86-8278	TCGA-LUAD	476	0	63	1	FEMALE	unknow	Stage IIB	T2	M0	N1
TCGA-58-8393	TCGA-LUSC	1058	0	68	1	FEMALE	unknow	Stage IB	T2a	M0	N0
TCGA-43-8115	TCGA-LUSC	407	0	72	1	FEMALE	unknow	Stage IIA	T2a	MX	N1
TCGA-MP-A4SV	TCGA-LUAD	2620	1	67	1	MALE	unknow	Stage IB	T2	M0	N0
TCGA-55-7725	TCGA-LUAD	442	0	68	1	FEMALE	unknow	Stage IA	T1a	MX	N0
TCGA-66-2753	TCGA-LUSC	31	0	69	1	MALE	unknow	Stage IB	T2	M0	N0
TCGA-50-6593	TCGA-LUAD	336	1	49	0	FEMALE	unknow	Stage IIIA	T1	M0	N2
TCGA-05-4427	TCGA-LUAD	791	0	65	1	FEMALE	unknow	Stage IIB	T2	M0	N1
TCGA-95-7947	TCGA-LUAD	40	0	67	1	MALE	unknow	Stage IA	T1a	M0	N0
TCGA-MP-A4TI	TCGA-LUAD	429	1	72	1	MALE	unknow	Stage IIA	T2a	M0	N1
TCGA-22-4605	TCGA-LUSC	974	1	78	1	FEMALE	unknow	Stage IB	T2	M0	N0
TCGA-22-5473	TCGA-LUSC	1933	1	78	1	MALE	unknow	unknow	T3	M0	N0
TCGA-05-5425	TCGA-LUAD	882	0	68	1	MALE	unknow	Stage IIB	T2b	M0	N1
TCGA-77-8140	TCGA-LUSC	351	1	66	1	FEMALE	unknow	Stage IIB	T2	M0	N1
TCGA-77-A5G1	TCGA-LUSC	4026	0	75	1	MALE	unknow	Stage IIIA	T3	M0	N1
TCGA-49-4487	TCGA-LUAD	855	1	72	1	FEMALE	unknow	Stage IA	T1	M0	N0
TCGA-85-8052	TCGA-LUSC	734	0	53	0	MALE	unknow	Stage IIB	T3	M0	N0
TCGA-85-7698	TCGA-LUSC	952	0	48	0	MALE	unknow	Stage IA	T1b	M0	N0
TCGA-33-AASD	TCGA-LUSC	2249	1	83	1	MALE	unknow	Stage IA	T1	MX	N0
TCGA-39-5019	TCGA-LUSC	1361	0	70	1	MALE	unknow	Stage IB	T2a	M0	N0
TCGA-62-8399	TCGA-LUAD	2696	0	62	1	MALE	unknow	Stage IIIA	T2	M0	N2
TCGA-63-7022	TCGA-LUSC	NA	0	unknow	1	FEMALE	unknow	Stage IA	T1	M0	N0
TCGA-XC-AA0X	TCGA-LUSC	6	1	77	1	FEMALE	unknow	Stage IA	T1a	M0	N0
TCGA-60-2710	TCGA-LUSC	1714	0	67	1	FEMALE	unknow	Stage IIA	T1	M0	N1
TCGA-97-8171	TCGA-LUAD	568	0	81	1	MALE	unknow	Stage IV	T2a	M1a	N2
TCGA-85-A4PA	TCGA-LUSC	741	0	61	1	MALE	unknow	Stage IB	T2a	M0	N0
TCGA-66-2790	TCGA-LUSC	699	0	72	1	MALE	unknow	Stage IIB	T2	M0	N1
TCGA-97-A4M7	TCGA-LUAD	629	0	74	1	MALE	unknow	Stage IA	T1b	M0	N0
TCGA-39-5031	TCGA-LUSC	833	0	76	1	FEMALE	unknow	Stage IA	T1a	M0	N0
TCGA-39-5029	TCGA-LUSC	740	1	67	1	MALE	unknow	Stage IIIA	T1b	M0	N2
TCGA-55-8091	TCGA-LUAD	600	0	74	1	MALE	unknow	Stage IB	T2	MX	N0
TCGA-MP-A4T7	TCGA-LUAD	167	1	75	1	FEMALE	unknow	Stage IV	T2	M1	N0
TCGA-50-5066	TCGA-LUAD	944	0	72	1	MALE	unknow	Stage IB	T2	M0	N0
TCGA-55-8302	TCGA-LUAD	478	0	54	0	MALE	unknow	Stage IB	T2	MX	N0
TCGA-55-8097	TCGA-LUAD	476	0	60	1	FEMALE	unknow	Stage IA	T1a	MX	N0
TCGA-50-5049	TCGA-LUAD	2146	0	70	1	MALE	unknow	Stage IA	T2	M0	N0
TCGA-52-7809	TCGA-LUSC	166	1	74	1	MALE	unknow	Stage IB	T2	M0	N0
TCGA-52-7812	TCGA-LUSC	835	1	68	1	MALE	unknow	unknow	T2	M0	N2
TCGA-55-8206	TCGA-LUAD	888	0	56	0	MALE	unknow	Stage IA	T1b	M0	N0
TCGA-68-A59I	TCGA-LUSC	492	0	73	1	FEMALE	unknow	Stage IIIA	T3	M0	N1
TCGA-78-8640	TCGA-LUAD	6528	0	59	0	MALE	unknow	Stage IIA	T1	M0	N1
TCGA-66-2742	TCGA-LUSC	641	0	70	1	MALE	unknow	Stage IV	T2	M1	N1
TCGA-69-7761	TCGA-LUAD	186	0	84	1	MALE	unknow	Stage IB	T2a	MX	N0
TCGA-60-2695	TCGA-LUSC	642	0	74	1	FEMALE	unknow	Stage IB	T2	M0	N0
TCGA-62-A472	TCGA-LUAD	910	0	70	1	MALE	unknow	Stage IIB	T3	M0	N0
TCGA-66-2769	TCGA-LUSC	215	1	75	1	MALE	unknow	Stage IIIB	T4	M0	N0
TCGA-97-8172	TCGA-LUAD	545	0	75	1	FEMALE	unknow	Stage IB	T2a	M0	N0
TCGA-86-8054	TCGA-LUAD	745	0	61	1	MALE	unknow	Stage IIB	T2b	M0	N1
TCGA-MN-A4N5	TCGA-LUAD	84	0	63	1	MALE	unknow	Stage IA	T1a	M0	N0
TCGA-50-5045	TCGA-LUAD	2174	1	57	0	FEMALE	unknow	unknow	T2	M0	N1
TCGA-50-5044	TCGA-LUAD	624	1	72	1	FEMALE	unknow	Stage IIIB	T4	M0	N1
TCGA-05-5429	TCGA-LUAD	275	1	60	1	MALE	unknow	Stage IIIA	T3	M0	N2
TCGA-98-A53B	TCGA-LUSC	61	1	69	1	MALE	unknow	Stage IB	T2a	M0	N0
TCGA-44-3917	TCGA-LUAD	392	0	33	0	FEMALE	unknow	Stage IB	T2	M0	N0
TCGA-75-5125	TCGA-LUAD	NA	0	unknow	1	MALE	unknow	Stage IIB	T2	M0	N1
TCGA-93-A4JN	TCGA-LUAD	718	0	71	1	MALE	unknow	Stage IV	T2a	M1a	N0
TCGA-99-8028	TCGA-LUAD	1118	0	50	0	FEMALE	unknow	Stage IA	T1a	M0	N0
TCGA-34-8455	TCGA-LUSC	123	1	67	1	MALE	unknow	Stage IV	T4	M1a	N0
TCGA-93-8067	TCGA-LUAD	186	0	77	1	MALE	unknow	Stage IB	T2a	MX	N0
TCGA-43-8118	TCGA-LUSC	89	1	55	0	FEMALE	unknow	Stage IA	T1b	M0	N0
TCGA-33-AASB	TCGA-LUSC	211	1	66	1	MALE	unknow	Stage IB	T2	MX	N0
TCGA-NJ-A4YG	TCGA-LUAD	1904	0	65	1	MALE	unknow	Stage IB	T2	M0	N0
TCGA-95-7039	TCGA-LUAD	34	0	54	0	FEMALE	unknow	Stage IIB	T3	MX	N0
TCGA-94-7943	TCGA-LUSC	143	0	80	1	MALE	unknow	Stage IA	T1b	MX	NX
TCGA-50-5072	TCGA-LUAD	250	1	74	1	MALE	unknow	Stage IIIA	T2	M0	N2
TCGA-63-A5MW	TCGA-LUSC	1639	0	76	1	MALE	unknow	Stage IB	T2	M0	N0
TCGA-05-4425	TCGA-LUAD	669	0	70	1	FEMALE	unknow	Stage IV	T2	M1	N0
TCGA-85-A50M	TCGA-LUSC	382	0	47	0	MALE	unknow	Stage IIA	T2b	M0	N0
TCGA-68-7756	TCGA-LUSC	202	0	84	1	MALE	unknow	Stage IIIA	T4	MX	N1
TCGA-69-7974	TCGA-LUAD	184	0	54	0	FEMALE	unknow	Stage IIIA	T2a	MX	N2
TCGA-L3-A4E7	TCGA-LUSC	392	0	71	1	MALE	unknow	Stage IB	T2a	M0	N0
TCGA-75-6207	TCGA-LUAD	NA	1	unknow	1	MALE	unknow	Stage IIIA	T2	M0	N2
TCGA-68-A59J	TCGA-LUSC	448	0	74	1	FEMALE	unknow	Stage IB	T2a	MX	N0
TCGA-55-8512	TCGA-LUAD	607	1	41	0	MALE	unknow	Stage IV	T1a	M1b	N1
TCGA-75-7031	TCGA-LUAD	NA	0	unknow	1	FEMALE	unknow	Stage IB	T2	M0	N0
TCGA-70-6722	TCGA-LUSC	367	0	47	0	MALE	unknow	Stage IIIA	T3	M0	N1
TCGA-46-3767	TCGA-LUSC	396	0	76	1	MALE	unknow	Stage IA	T1a	M0	N0
TCGA-77-8156	TCGA-LUSC	10	0	60	1	MALE	unknow	Stage IB	T2a	M0	N0
TCGA-77-8138	TCGA-LUSC	539	1	74	1	MALE	unknow	Stage IB	T2	M0	N0
TCGA-86-8073	TCGA-LUAD	740	0	58	0	MALE	unknow	Stage IB	T2a	M0	N0
TCGA-18-3417	TCGA-LUSC	1097	1	65	1	MALE	unknow	Stage IV	T2	M1	N1
TCGA-35-4122	TCGA-LUAD	225	0	69	1	MALE	unknow	Stage IA	T1	M0	N0
TCGA-86-6562	TCGA-LUAD	376	1	52	0	MALE	unknow	Stage IIA	T2a	M0	N1
TCGA-75-7025	TCGA-LUAD	NA	0	unknow	1	MALE	unknow	Stage IB	T2	M0	N0
TCGA-85-8072	TCGA-LUSC	513	0	60	1	MALE	unknow	Stage IA	T1a	M0	N0
TCGA-78-7542	TCGA-LUAD	321	1	56	0	MALE	unknow	Stage IB	T2	M0	N0
TCGA-96-8170	TCGA-LUSC	531	0	75	1	FEMALE	unknow	Stage IIA	T1a	M0	N1
TCGA-55-8208	TCGA-LUAD	674	0	73	1	FEMALE	unknow	Stage IA	T1b	M0	N0
TCGA-63-A5MS	TCGA-LUSC	2381	0	78	1	MALE	unknow	Stage IB	T2	M0	N0
TCGA-56-6545	TCGA-LUSC	666	0	77	1	FEMALE	unknow	Stage IB	T2a	M0	N0
TCGA-85-8351	TCGA-LUSC	510	0	72	1	MALE	unknow	Stage IIA	T2a	M0	N1
TCGA-86-8668	TCGA-LUAD	423	0	61	1	FEMALE	unknow	Stage IA	T1b	M0	N0
TCGA-98-8021	TCGA-LUSC	937	0	75	1	FEMALE	unknow	Stage IA	T1a	M0	N0
TCGA-75-5122	TCGA-LUAD	NA	1	unknow	1	MALE	unknow	Stage IB	T2	M0	N0
TCGA-97-A4LX	TCGA-LUAD	614	0	81	1	MALE	unknow	Stage IB	T2a	M0	N0
TCGA-60-2725	TCGA-LUSC	816	0	74	1	MALE	unknow	Stage IB	T2	M0	N0
TCGA-64-5815	TCGA-LUAD	224	0	74	1	MALE	unknow	Stage IIB	T2	M0	N1
TCGA-97-A4M6	TCGA-LUAD	568	0	45	0	FEMALE	unknow	Stage IA	T1a	M0	N0
TCGA-49-4501	TCGA-LUAD	1421	1	67	1	FEMALE	unknow	Stage IB	T2	M0	N0
TCGA-97-8552	TCGA-LUAD	626	0	55	0	FEMALE	unknow	Stage I	T1a	MX	N0
TCGA-71-6725	TCGA-LUAD	256	0	48	0	FEMALE	unknow	Stage IB	T2	M0	N0
TCGA-69-8253	TCGA-LUAD	426	0	59	0	FEMALE	unknow	Stage IIA	T1a	MX	N1
TCGA-44-8120	TCGA-LUAD	260	0	58	0	MALE	unknow	Stage IB	T2a	M0	N0
TCGA-91-8497	TCGA-LUAD	434	1	75	1	FEMALE	unknow	Stage IA	T1a	MX	N0
TCGA-44-7669	TCGA-LUAD	574	1	59	0	MALE	unknow	Stage IIA	T1b	MX	N1
TCGA-22-5492	TCGA-LUSC	506	1	73	1	FEMALE	unknow	Stage IIIA	T2a	M0	N2
TCGA-56-6546	TCGA-LUSC	NA	0	67	1	MALE	unknow	Stage IIA	T2b	MX	N0
TCGA-55-A4DG	TCGA-LUAD	608	0	71	1	MALE	unknow	Stage IA	T1b	MX	N0
TCGA-58-A46J	TCGA-LUSC	2589	0	64	1	MALE	unknow	Stage IIB	T2	M0	N1
TCGA-55-7903	TCGA-LUAD	567	0	64	1	MALE	unknow	Stage IA	T1b	MX	N0
TCGA-34-5234	TCGA-LUSC	1715	0	71	1	FEMALE	unknow	Stage IA	T1	M0	N0
TCGA-38-A44F	TCGA-LUAD	133	0	80	1	MALE	unknow	Stage IB	T2a	M0	N0
TCGA-63-A5M9	TCGA-LUSC	0	0	unknow	1	FEMALE	unknow	Stage IIB	T2	M0	N1
TCGA-55-8089	TCGA-LUAD	702	1	56	0	MALE	unknow	Stage IA	T1a	M0	N0
TCGA-64-1681	TCGA-LUAD	1167	1	61	1	FEMALE	unknow	Stage IA	T1	M0	N0
TCGA-67-3772	TCGA-LUAD	573	0	82	1	FEMALE	unknow	Stage IB	T2	M0	N0
TCGA-85-8580	TCGA-LUSC	445	0	52	0	FEMALE	unknow	Stage IB	T2a	M0	N0
TCGA-38-4630	TCGA-LUAD	1073	1	75	1	FEMALE	unknow	Stage IB	T2	M0	N0
TCGA-22-1000	TCGA-LUSC	454	1	76	1	MALE	unknow	Stage IB	T2	M0	N0
TCGA-66-2771	TCGA-LUSC	578	0	60	1	MALE	unknow	Stage IIB	T2	M0	N1
TCGA-68-7757	TCGA-LUSC	211	0	74	1	MALE	unknow	Stage IA	T1b	MX	N0
TCGA-78-7537	TCGA-LUAD	1622	1	72	1	MALE	unknow	Stage IB	T2	M0	N0
TCGA-34-5236	TCGA-LUSC	276	1	60	1	MALE	unknow	Stage IIB	T3	M0	N0
TCGA-66-2800	TCGA-LUSC	1492	0	70	1	MALE	unknow	Stage IIIB	T4	M0	N0
TCGA-93-A4JQ	TCGA-LUAD	526	0	49	0	MALE	unknow	Stage IA	T1b	MX	N0
TCGA-78-7148	TCGA-LUAD	626	1	71	1	MALE	unknow	Stage IIB	T2	M0	N1
TCGA-69-7973	TCGA-LUAD	230	0	42	0	FEMALE	unknow	Stage IB	T2a	M0	N0
TCGA-60-2723	TCGA-LUSC	693	0	74	1	FEMALE	unknow	Stage IB	T2	M0	N0
TCGA-97-8175	TCGA-LUAD	551	0	55	0	FEMALE	unknow	Stage IB	T2a	M0	N0
TCGA-50-8459	TCGA-LUAD	589	0	68	1	MALE	unknow	Stage IIB	T3	M0	N0
TCGA-68-8250	TCGA-LUSC	244	0	66	1	MALE	unknow	Stage IA	T1a	MX	N0
TCGA-44-2656	TCGA-LUAD	582	0	59	0	MALE	unknow	Stage IB	T2	M0	N0
TCGA-18-3407	TCGA-LUSC	136	1	72	1	MALE	unknow	Stage IB	T2	M0	N0
TCGA-58-8388	TCGA-LUSC	412	1	60	1	MALE	unknow	Stage IB	T2a	M0	N0
TCGA-69-8255	TCGA-LUAD	129	0	71	1	MALE	unknow	Stage IA	T1a	M0	N0
TCGA-73-7498	TCGA-LUAD	1189	0	58	0	FEMALE	unknow	Stage IA	T1b	M0	N0
TCGA-22-A5C4	TCGA-LUSC	671	0	70	1	MALE	unknow	Stage IIA	T2b	M0	N0
TCGA-69-7764	TCGA-LUAD	414	0	75	1	MALE	unknow	Stage IA	T1b	M0	N0
TCGA-78-7539	TCGA-LUAD	327	0	75	1	FEMALE	unknow	Stage IIA	T2b	M0	N0
TCGA-93-A4JO	TCGA-LUAD	33	1	70	1	MALE	unknow	Stage IA	T1a	MX	N0
TCGA-60-2698	TCGA-LUSC	311	1	62	1	MALE	unknow	Stage IIB	T2	M0	N1
TCGA-55-1592	TCGA-LUAD	701	1	65	1	MALE	unknow	Stage IA	T2	M0	N0
TCGA-L4-A4E5	TCGA-LUAD	578	0	48	0	FEMALE	unknow	Stage I	T1	M0	N0
TCGA-69-7765	TCGA-LUAD	165	0	56	0	MALE	unknow	unknow	T4	MX	N0
TCGA-56-5898	TCGA-LUSC	555	0	69	1	MALE	unknow	Stage IA	T1b	M0	N0
TCGA-55-6987	TCGA-LUAD	2137	0	77	1	MALE	unknow	Stage IA	T1	M0	N0
TCGA-69-7980	TCGA-LUAD	411	0	70	1	FEMALE	unknow	Stage I	T1b	M0	N0
TCGA-52-7811	TCGA-LUSC	266	1	67	1	MALE	unknow	Stage IB	T2	M0	N0
TCGA-78-7540	TCGA-LUAD	881	0	66	1	FEMALE	unknow	Stage IB	T2	M0	N0
TCGA-98-A53H	TCGA-LUSC	618	0	76	1	FEMALE	unknow	Stage IA	T1a	M0	N0
TCGA-55-8616	TCGA-LUAD	48	0	58	0	FEMALE	unknow	Stage IB	T2a	M0	N0
TCGA-MP-A4TJ	TCGA-LUAD	339	1	62	1	FEMALE	unknow	Stage IA	T1	M0	N0
TCGA-22-4596	TCGA-LUSC	17	1	69	1	FEMALE	unknow	Stage IB	T1b	M0	N0
TCGA-50-5068	TCGA-LUAD	1499	1	59	0	FEMALE	unknow	Stage IIB	T2	MX	N1
TCGA-67-3774	TCGA-LUAD	385	0	73	1	FEMALE	unknow	Stage IB	T2	M0	N0
TCGA-95-A4VN	TCGA-LUAD	553	0	62	1	FEMALE	unknow	Stage IIA	T2a	M0	N1
TCGA-86-8055	TCGA-LUAD	124	1	79	1	MALE	unknow	Stage IIA	T2a	M0	N1
TCGA-64-1677	TCGA-LUAD	628	1	77	1	FEMALE	unknow	Stage IIIA	T2	M0	N2
TCGA-98-A53A	TCGA-LUSC	552	1	70	1	MALE	unknow	Stage IB	T2a	M0	N0
TCGA-55-A48Z	TCGA-LUAD	651	0	60	1	FEMALE	unknow	Stage IIIB	T1a	MX	N3
TCGA-66-2754	TCGA-LUSC	61	0	67	1	MALE	unknow	Stage IIIA	T2	M0	N2
TCGA-78-7160	TCGA-LUAD	678	0	61	1	MALE	unknow	Stage IV	T4	M1	N2
TCGA-77-8146	TCGA-LUSC	2183	0	72	1	MALE	unknow	Stage IA	T1	M0	N0
TCGA-05-4249	TCGA-LUAD	1523	0	67	1	MALE	unknow	Stage IB	T2	M0	N0
TCGA-21-1076	TCGA-LUSC	1852	0	54	0	FEMALE	unknow	Stage IB	T2	M0	N0
TCGA-97-8547	TCGA-LUAD	657	0	78	1	FEMALE	unknow	Stage IIIA	T2a	MX	N2
TCGA-55-8514	TCGA-LUAD	520	0	70	1	FEMALE	unknow	Stage IB	T2a	MX	N0
TCGA-53-7813	TCGA-LUAD	424	0	51	0	FEMALE	unknow	Stage IIIB	T4	M0	N0
TCGA-49-4494	TCGA-LUAD	1081	1	77	1	MALE	unknow	Stage IIIA	T3	M0	N2
TCGA-98-8020	TCGA-LUSC	84	1	56	0	FEMALE	unknow	Stage IIIA	T2	M0	N2
TCGA-97-8179	TCGA-LUAD	435	0	72	1	MALE	unknow	Stage IA	T1a	M0	N0
TCGA-62-A470	TCGA-LUAD	1194	1	84	1	MALE	unknow	Stage IB	T2	M0	N0
TCGA-21-5784	TCGA-LUSC	908	0	80	1	FEMALE	unknow	Stage IB	T2	M0	N0
TCGA-NC-A5HJ	TCGA-LUSC	418	1	59	0	MALE	unknow	Stage IIB	T3	M0	N0
TCGA-44-2666	TCGA-LUAD	97	1	43	0	MALE	unknow	Stage IB	T2	M0	N0
TCGA-97-8174	TCGA-LUAD	164	1	67	1	MALE	unknow	Stage IIA	T2b	M0	N0
TCGA-44-7659	TCGA-LUAD	444	0	70	1	MALE	unknow	Stage IA	T1b	MX	N0
TCGA-55-A57B	TCGA-LUAD	546	0	80	1	FEMALE	unknow	Stage IA	T1b	M0	N0
TCGA-60-2704	TCGA-LUSC	1154	1	73	1	MALE	unknow	Stage IIB	T2	M0	N1
TCGA-55-7911	TCGA-LUAD	537	0	70	1	FEMALE	unknow	Stage IA	T1a	MX	N0
TCGA-55-7728	TCGA-LUAD	704	0	64	1	FEMALE	unknow	Stage IB	T2a	MX	N0
TCGA-66-2777	TCGA-LUSC	61	0	71	1	MALE	unknow	Stage IB	T2	M0	N0
TCGA-05-4430	TCGA-LUAD	761	0	59	0	FEMALE	unknow	Stage IB	T2	M0	N0
TCGA-56-A49D	TCGA-LUSC	637	0	67	1	MALE	unknow	Stage IIIA	T2a	MX	N2
TCGA-56-8625	TCGA-LUSC	315	1	66	1	FEMALE	unknow	Stage IIIA	T3	MX	N1
TCGA-NJ-A55O	TCGA-LUAD	13	0	56	0	FEMALE	unknow	Stage IIA	T1b	M0	N1
TCGA-44-7661	TCGA-LUAD	366	0	69	1	FEMALE	unknow	Stage IB	T2a	M0	N0
TCGA-J2-8192	TCGA-LUAD	739	0	65	1	FEMALE	unknow	Stage IIA	T2a	MX	N1
TCGA-55-8510	TCGA-LUAD	539	0	55	0	FEMALE	unknow	Stage IB	T2a	MX	N0
TCGA-95-A4VP	TCGA-LUAD	605	0	66	1	FEMALE	unknow	Stage IIIA	T2b	M0	N2
TCGA-49-AARR	TCGA-LUAD	4992	0	68	1	MALE	unknow	Stage IA	T1	MX	N0
TCGA-95-8039	TCGA-LUAD	27	0	72	1	MALE	unknow	Stage IA	T1	MX	N0
TCGA-46-3766	TCGA-LUSC	365	0	62	1	FEMALE	unknow	Stage IA	T1	M0	N0
TCGA-97-7941	TCGA-LUAD	484	0	72	1	FEMALE	unknow	Stage IA	T1b	MX	N0
TCGA-44-2668	TCGA-LUAD	246	0	51	0	MALE	unknow	Stage IB	T2	M0	N0
TCGA-55-8207	TCGA-LUAD	977	0	73	1	MALE	unknow	Stage IB	T2a	MX	N0
TCGA-05-4403	TCGA-LUAD	578	0	76	1	MALE	unknow	Stage IB	T2	M0	N0
TCGA-52-7622	TCGA-LUSC	862	0	62	1	FEMALE	unknow	Stage IA	T1a	M0	N0
TCGA-22-1005	TCGA-LUSC	1953	1	63	1	MALE	unknow	Stage IA	T1	M0	N0
TCGA-L9-A743	TCGA-LUAD	664	0	56	0	MALE	unknow	Stage IIA	T2a	M0	N1
TCGA-18-3411	TCGA-LUSC	3576	0	63	1	FEMALE	unknow	Stage IIIA	T2	M0	N2
TCGA-56-8626	TCGA-LUSC	302	1	59	0	MALE	unknow	Stage IA	T1a	MX	N0
TCGA-69-7763	TCGA-LUAD	690	0	69	1	MALE	unknow	Stage IA	T1b	M0	N0
TCGA-NK-A5D1	TCGA-LUSC	511	0	57	0	MALE	unknow	Stage IIA	T2a	M0	N1
TCGA-66-2767	TCGA-LUSC	61	0	62	1	MALE	unknow	Stage IIIB	T2	M0	N3
TCGA-55-8299	TCGA-LUAD	469	1	61	1	FEMALE	unknow	Stage IA	T1b	MX	N0
TCGA-91-8496	TCGA-LUAD	505	0	63	1	FEMALE	unknow	Stage IB	T2a	MX	NX
TCGA-86-A4JF	TCGA-LUAD	536	0	56	0	MALE	unknow	Stage IIB	T3	M0	N0
TCGA-97-A4M1	TCGA-LUAD	601	0	52	0	FEMALE	unknow	Stage IA	T1a	M0	N0
TCGA-22-5479	TCGA-LUSC	1651	0	64	1	MALE	unknow	Stage IB	T2	M0	N0
TCGA-38-4625	TCGA-LUAD	2973	0	66	1	FEMALE	unknow	Stage IB	T2a	M0	N0
TCGA-64-1676	TCGA-LUAD	1728	0	58	0	MALE	unknow	Stage IA	T1a	M0	N0
TCGA-98-A53D	TCGA-LUSC	645	1	68	1	MALE	unknow	Stage IIB	T3	M0	N0
TCGA-43-2578	TCGA-LUSC	550	0	59	0	FEMALE	unknow	Stage IA	T1	M0	N0
TCGA-55-7227	TCGA-LUAD	952	1	77	1	MALE	unknow	Stage IIIA	T3	MX	N1
TCGA-05-4424	TCGA-LUAD	913	0	70	1	MALE	unknow	Stage IIB	T3	M0	N0
TCGA-56-8628	TCGA-LUSC	616	0	78	1	MALE	unknow	Stage IA	T1b	MX	N0
TCGA-64-1680	TCGA-LUAD	1126	0	63	1	MALE	unknow	Stage IV	T2a	M1	N2
TCGA-L9-A444	TCGA-LUAD	307	0	60	1	FEMALE	unknow	Stage IA	T1a	MX	N0
TCGA-97-A4M0	TCGA-LUAD	652	0	60	1	FEMALE	unknow	Stage IB	T2a	M0	N0
TCGA-97-A4M5	TCGA-LUAD	634	0	83	1	MALE	unknow	Stage IA	T1b	M0	N0
TCGA-49-AAR0	TCGA-LUAD	4655	0	57	0	MALE	unknow	Stage IA	T1	MX	N0
TCGA-60-2697	TCGA-LUSC	372	1	41	0	MALE	unknow	Stage IIA	T2	M0	N2
TCGA-66-2789	TCGA-LUSC	123	1	73	1	MALE	unknow	Stage IIIB	T1	M0	N3
TCGA-86-A456	TCGA-LUAD	405	0	78	1	FEMALE	unknow	Stage IA	T1a	M0	N0
TCGA-55-7576	TCGA-LUAD	670	0	54	0	MALE	unknow	Stage IB	T2a	M0	N0
TCGA-75-6203	TCGA-LUAD	NA	0	unknow	1	FEMALE	unknow	Stage IIIA	T2	M0	N2
TCGA-05-4405	TCGA-LUAD	610	0	74	1	FEMALE	unknow	Stage IB	T2	M0	N0
TCGA-86-A4P7	TCGA-LUAD	415	0	63	1	FEMALE	unknow	Stage IB	T2a	M0	N0
TCGA-85-8048	TCGA-LUSC	765	0	62	1	MALE	unknow	Stage IA	T1	M0	N0
TCGA-78-8648	TCGA-LUAD	1209	1	58	0	FEMALE	unknow	Stage IIB	T3	M0	N0
TCGA-80-5607	TCGA-LUAD	NA	0	unknow	1	FEMALE	unknow	Stage IIB	T2	M0	N1
TCGA-50-8457	TCGA-LUAD	779	0	63	1	FEMALE	unknow	Stage IA	T1a	M0	N0
TCGA-05-4384	TCGA-LUAD	426	0	66	1	MALE	unknow	Stage IIIA	T2	M0	N2
TCGA-55-8507	TCGA-LUAD	418	0	53	0	MALE	unknow	Stage IA	T1a	MX	N0
TCGA-91-6835	TCGA-LUAD	79	0	81	1	FEMALE	unknow	Stage IA	T1	M0	N0
TCGA-60-2709	TCGA-LUSC	1505	0	69	1	MALE	unknow	Stage IB	T2	MX	N0
TCGA-60-2715	TCGA-LUSC	1075	1	51	0	MALE	unknow	Stage IA	T1	M0	N0
TCGA-22-4593	TCGA-LUSC	1067	1	77	1	MALE	unknow	Stage IIA	T2b	M0	N0
TCGA-34-8454	TCGA-LUSC	827	0	62	1	FEMALE	unknow	Stage IIIA	T3	M0	N1
TCGA-78-8660	TCGA-LUAD	321	1	69	1	MALE	unknow	Stage IIB	T2	M0	N1
TCGA-91-6830	TCGA-LUAD	60	0	65	1	FEMALE	unknow	Stage IIA	T1	MX	N1
TCGA-75-5126	TCGA-LUAD	NA	0	unknow	1	FEMALE	unknow	Stage IIIA	T3	M0	N2
TCGA-99-7458	TCGA-LUAD	392	0	74	1	FEMALE	unknow	Stage IIIA	T4	M0	N0
TCGA-L9-A50W	TCGA-LUAD	442	1	75	1	MALE	unknow	Stage IIA	T1b	MX	N1
TCGA-97-A4M2	TCGA-LUAD	624	0	66	1	MALE	unknow	Stage IA	T1a	M0	N0
TCGA-85-6560	TCGA-LUSC	364	0	59	0	MALE	unknow	Stage IIA	T1b	M0	N1
TCGA-91-8499	TCGA-LUAD	36	0	76	1	FEMALE	unknow	Stage IA	T1b	MX	N0
TCGA-77-8008	TCGA-LUSC	2639	1	68	1	MALE	unknow	Stage IB	T2	M0	N0
TCGA-38-4626	TCGA-LUAD	2595	0	57	0	FEMALE	unknow	unknow	T2b	M0	N0
TCGA-86-8280	TCGA-LUAD	701	0	54	0	FEMALE	unknow	Stage IIA	T2b	M0	N0
TCGA-69-8254	TCGA-LUAD	409	0	85	1	MALE	unknow	unknow	T2b	unknow	unknow
TCGA-22-1002	TCGA-LUSC	131	1	69	1	MALE	unknow	Stage IA	T1	M0	N0
TCGA-55-7573	TCGA-LUAD	487	0	72	1	FEMALE	unknow	Stage IA	T1b	MX	N0
TCGA-97-7552	TCGA-LUAD	1932	0	70	1	MALE	unknow	Stage IB	T2	MX	N0
TCGA-22-4599	TCGA-LUSC	1161	1	73	1	FEMALE	unknow	Stage IB	T2a	M0	N0
TCGA-53-7626	TCGA-LUAD	929	1	76	1	FEMALE	unknow	Stage IIA	T1	M0	N1
TCGA-MP-A4TK	TCGA-LUAD	582	1	56	0	FEMALE	unknow	Stage IIB	T2	MX	N1
TCGA-55-7574	TCGA-LUAD	995	1	64	1	FEMALE	unknow	Stage IB	T2a	M0	N0
TCGA-38-7271	TCGA-LUAD	800	1	72	1	FEMALE	unknow	Stage IA	T1	M0	N0
TCGA-55-8090	TCGA-LUAD	598	1	80	1	MALE	unknow	Stage IA	T1a	M0	N0
TCGA-56-8309	TCGA-LUSC	428	0	66	1	MALE	unknow	Stage IA	T1b	MX	N0
TCGA-55-7283	TCGA-LUAD	609	0	76	1	FEMALE	unknow	Stage IIIA	T3	MX	N2
TCGA-55-6979	TCGA-LUAD	237	1	59	0	FEMALE	unknow	Stage IIB	T2	M0	N1
TCGA-77-A5FZ	TCGA-LUSC	3838	1	64	1	MALE	unknow	Stage IIIB	T4	M0	N0
TCGA-73-4659	TCGA-LUAD	711	1	66	1	MALE	unknow	Stage IIIA	T2	M0	N2
TCGA-56-8082	TCGA-LUSC	455	0	80	1	FEMALE	unknow	Stage IIA	T2b	MX	N0
TCGA-67-6216	TCGA-LUAD	141	0	57	0	FEMALE	unknow	Stage IA	T1a	M0	N0
TCGA-L4-A4E6	TCGA-LUAD	435	0	67	1	MALE	unknow	Stage IA	T1	M0	N0
TCGA-43-6771	TCGA-LUSC	166	1	85	1	MALE	unknow	Stage IB	T2	MX	N0
TCGA-MP-A4TC	TCGA-LUAD	74	1	77	1	MALE	unknow	Stage IIIA	T1	M0	N2
TCGA-55-8513	TCGA-LUAD	791	0	77	1	FEMALE	unknow	Stage IIB	T3	MX	N0
TCGA-44-3918	TCGA-LUAD	197	0	60	1	FEMALE	unknow	Stage IA	T1	M0	N0
TCGA-55-8621	TCGA-LUAD	515	0	75	1	FEMALE	unknow	Stage IA	T1a	MX	N0
TCGA-55-7727	TCGA-LUAD	119	0	70	1	MALE	unknow	Stage IIIA	T1a	MX	N2
TCGA-97-7938	TCGA-LUAD	18	1	76	1	FEMALE	unknow	Stage IA	T1a	MX	N0
TCGA-05-4433	TCGA-LUAD	730	0	82	1	MALE	unknow	Stage IB	T2	M0	N0
TCGA-75-6212	TCGA-LUAD	NA	0	unknow	1	FEMALE	unknow	Stage IIB	T2	M0	N1
TCGA-86-A4P8	TCGA-LUAD	431	0	59	0	FEMALE	unknow	Stage IIIA	T1b	MX	N2
TCGA-75-7030	TCGA-LUAD	NA	0	unknow	1	MALE	unknow	Stage IIB	T3	M0	N0
TCGA-49-4512	TCGA-LUAD	905	1	69	1	FEMALE	unknow	Stage IIIA	T2	MX	N2
TCGA-44-3396	TCGA-LUAD	411	0	74	1	FEMALE	unknow	Stage IIIA	T2	M0	N2
TCGA-56-A4ZJ	TCGA-LUSC	640	0	75	1	FEMALE	unknow	Stage IA	T1a	M0	N0
TCGA-69-8453	TCGA-LUAD	550	0	77	1	MALE	unknow	Stage IIB	T3	MX	N0
TCGA-55-8619	TCGA-LUAD	416	0	72	1	FEMALE	unknow	Stage IIB	T3	MX	N0
TCGA-NJ-A55A	TCGA-LUAD	8	0	76	1	FEMALE	unknow	Stage IB	T2	M0	N0
TCGA-22-1017	TCGA-LUSC	1485	1	62	1	MALE	unknow	Stage IA	T1	M0	N0
TCGA-98-A53C	TCGA-LUSC	822	0	77	1	FEMALE	unknow	Stage IA	T1a	M0	N0
TCGA-62-A46Y	TCGA-LUAD	414	1	70	1	FEMALE	unknow	Stage IIIA	T2	M0	N2
TCGA-56-7582	TCGA-LUSC	601	0	83	1	MALE	unknow	Stage IB	T2a	M0	N0
TCGA-MP-A4T9	TCGA-LUAD	1265	1	54	0	FEMALE	unknow	Stage IIIA	T2	MX	N2
TCGA-56-8623	TCGA-LUSC	692	1	71	1	MALE	unknow	Stage IB	T2a	MX	N0
TCGA-43-6143	TCGA-LUSC	376	0	70	1	MALE	unknow	Stage IB	T2	M0	N0
TCGA-43-6773	TCGA-LUSC	116	1	76	1	MALE	unknow	Stage IIB	T2	MX	N1
TCGA-55-7284	TCGA-LUAD	243	1	74	1	MALE	unknow	Stage IIB	T3	MX	N0
TCGA-22-1016	TCGA-LUSC	822	1	65	1	MALE	unknow	Stage IB	T2	M0	N0
TCGA-55-6982	TCGA-LUAD	995	1	79	1	FEMALE	unknow	Stage IIB	T2	M0	N1
TCGA-67-6217	TCGA-LUAD	422	0	73	1	FEMALE	unknow	Stage IIA	T2a	M0	N1
TCGA-43-7658	TCGA-LUSC	2023	0	75	1	FEMALE	unknow	Stage IA	T1	M0	N0
TCGA-33-6737	TCGA-LUSC	601	1	71	1	MALE	unknow	Stage IIIA	T2	M0	N2
TCGA-58-8386	TCGA-LUSC	1	1	75	1	MALE	unknow	Stage IV	T3	M1	NX
TCGA-66-2744	TCGA-LUSC	30	0	71	1	MALE	unknow	Stage IIB	T2	M0	N1
TCGA-43-5670	TCGA-LUSC	549	0	70	1	MALE	unknow	Stage IIA	T2b	M0	N0
TCGA-91-6836	TCGA-LUAD	417	0	52	0	FEMALE	unknow	Stage IB	T2	MX	N0
TCGA-38-4627	TCGA-LUAD	1147	1	64	1	FEMALE	unknow	Stage IIA	T1b	M0	N1
TCGA-39-5040	TCGA-LUSC	519	1	59	0	MALE	unknow	Stage IIIA	T2a	M0	N2
TCGA-64-5775	TCGA-LUAD	62	1	71	1	MALE	unknow	Stage IIIA	T4	M0	N0
TCGA-91-6849	TCGA-LUAD	35	0	75	1	FEMALE	unknow	Stage IIIA	T2	MX	N2
TCGA-55-7914	TCGA-LUAD	187	1	71	1	FEMALE	unknow	Stage IIA	T1b	MX	N1
TCGA-44-3398	TCGA-LUAD	253	0	77	1	FEMALE	unknow	Stage IA	T1b	M0	N0
TCGA-55-6986	TCGA-LUAD	3261	0	74	1	FEMALE	unknow	Stage IB	T2	M0	N0
TCGA-55-7816	TCGA-LUAD	468	1	49	0	FEMALE	unknow	Stage IV	TX	MX	NX
TCGA-93-A4JP	TCGA-LUAD	578	0	64	1	MALE	unknow	Stage IV	TX	M1b	NX
TCGA-56-8201	TCGA-LUSC	397	1	74	1	MALE	unknow	Stage IIB	T3	MX	N0
TCGA-97-7554	TCGA-LUAD	775	0	83	1	FEMALE	unknow	Stage IIIA	T2a	M0	N2
TCGA-98-7454	TCGA-LUSC	256	0	73	1	MALE	unknow	Stage IB	T2a	M0	N0
TCGA-78-7162	TCGA-LUAD	3169	1	75	1	MALE	unknow	Stage IA	T1	M0	N0
TCGA-55-7724	TCGA-LUAD	705	0	76	1	FEMALE	unknow	Stage IB	T2a	MX	N0
TCGA-44-6146	TCGA-LUAD	302	0	64	1	MALE	unknow	Stage IIB	T3	M0	N0
TCGA-96-7545	TCGA-LUSC	1344	0	73	1	MALE	unknow	Stage IA	T1	MX	N0
TCGA-73-4676	TCGA-LUAD	164	0	45	0	MALE	unknow	Stage IIA	T2a	M0	N1
TCGA-22-5478	TCGA-LUSC	24	1	79	1	MALE	unknow	Stage IB	T2a	M0	N0
TCGA-55-6984	TCGA-LUAD	760	1	71	1	FEMALE	unknow	Stage IIB	T2	M0	N1
TCGA-51-4079	TCGA-LUSC	12	1	73	1	FEMALE	unknow	Stage IB	T2	unknow	N0
TCGA-55-6969	TCGA-LUAD	1239	0	52	0	MALE	unknow	Stage IB	T2	M0	N0
TCGA-55-6981	TCGA-LUAD	1379	1	53	0	FEMALE	unknow	Stage IIIA	T1	M0	N2
TCGA-67-4679	TCGA-LUAD	448	0	69	1	MALE	unknow	unknow	T3	M0	N0
TCGA-56-7731	TCGA-LUSC	3	1	66	1	FEMALE	unknow	Stage IB	T2a	MX	N0
TCGA-86-8671	TCGA-LUAD	839	0	72	1	FEMALE	unknow	Stage IIB	T2b	M0	N1
TCGA-78-7535	TCGA-LUAD	949	1	45	0	MALE	unknow	Stage IB	T2	M0	N0
TCGA-85-7710	TCGA-LUSC	42	0	59	0	FEMALE	unknow	Stage IA	T1b	M0	N0
TCGA-38-4632	TCGA-LUAD	1357	1	42	0	MALE	unknow	Stage IV	T2	M1	N1
TCGA-55-6978	TCGA-LUAD	176	1	81	1	MALE	unknow	Stage IIA	T2b	MX	N0
TCGA-55-A48X	TCGA-LUAD	689	0	63	1	FEMALE	unknow	Stage IIA	T1b	M0	N1
TCGA-85-A513	TCGA-LUSC	461	0	60	1	FEMALE	unknow	Stage IA	T1a	M0	NX
TCGA-77-7138	TCGA-LUSC	340	1	67	1	MALE	unknow	Stage IB	T2	M0	N0
TCGA-56-8083	TCGA-LUSC	150	0	56	0	MALE	unknow	Stage IB	T2a	MX	N0
TCGA-39-5039	TCGA-LUSC	544	1	76	1	MALE	unknow	Stage IIA	T2b	M0	N0
TCGA-56-7580	TCGA-LUSC	925	0	84	1	MALE	unknow	Stage IB	T2a	M0	N0
TCGA-99-AA5R	TCGA-LUAD	658	0	70	1	FEMALE	unknow	Stage IA	T1a	M0	N0
TCGA-44-6148	TCGA-LUAD	362	0	60	1	MALE	unknow	Stage IA	T1b	M0	N0
TCGA-77-7337	TCGA-LUSC	3253	1	65	1	MALE	unknow	Stage IIB	T2	M0	N1
TCGA-49-6742	TCGA-LUAD	445	0	70	1	MALE	unknow	Stage IIA	T2a	M0	N1
TCGA-56-7579	TCGA-LUSC	951	1	61	1	MALE	unknow	Stage IIIA	T3	M0	N1
TCGA-34-7107	TCGA-LUSC	34	1	70	1	MALE	unknow	Stage II	T2a	M0	N0
TCGA-51-4081	TCGA-LUSC	63	0	55	0	MALE	unknow	Stage IIB	T2a	M0	N1
TCGA-91-6829	TCGA-LUAD	1258	1	78	1	MALE	unknow	Stage IB	T2	MX	N0
TCGA-56-7222	TCGA-LUSC	562	1	60	1	MALE	unknow	Stage IB	T2a	M0	N0
TCGA-44-2661	TCGA-LUAD	446	0	69	1	FEMALE	unknow	Stage IA	T1	M0	N0
TCGA-44-6147	TCGA-LUAD	441	0	67	1	FEMALE	unknow	Stage IA	T1b	M0	NX
TCGA-22-5471	TCGA-LUSC	965	0	75	1	MALE	unknow	Stage IB	T2	M0	N0
TCGA-44-2657	TCGA-LUAD	400	0	74	1	FEMALE	unknow	Stage IB	T2	M0	NX
TCGA-22-5481	TCGA-LUSC	2409	1	72	1	FEMALE	unknow	Stage IIB	T2	M0	N1
TCGA-49-6743	TCGA-LUAD	369	0	81	1	FEMALE	unknow	Stage IIIA	T1	MX	N2
TCGA-50-8460	TCGA-LUAD	829	0	74	1	MALE	unknow	Stage IA	T1a	M0	N0
TCGA-50-5932	TCGA-LUAD	1235	1	75	1	MALE	unknow	Stage IIB	T2	M0	N1
TCGA-37-3792	TCGA-LUSC	12	0	69	1	MALE	unknow	Stage IB	T2	M0	N0
TCGA-50-5933	TCGA-LUAD	2393	1	72	1	MALE	unknow	Stage IIIB	T4	M0	N2
TCGA-90-7767	TCGA-LUSC	89	0	56	0	MALE	unknow	Stage IIB	T2b	MX	N1
TCGA-22-5482	TCGA-LUSC	357	1	81	1	MALE	unknow	Stage IB	T2a	M0	N0
TCGA-43-6647	TCGA-LUSC	379	0	69	1	FEMALE	unknow	Stage IIB	T2b	MX	N1
TCGA-92-7340	TCGA-LUSC	82	0	45	0	FEMALE	unknow	Stage IIA	T2a	MX	N1
TCGA-44-6778	TCGA-LUAD	1110	0	59	0	MALE	unknow	Stage IA	T1	MX	N0
TCGA-49-AARN	TCGA-LUAD	1135	1	56	0	FEMALE	unknow	Stage IA	T1	MX	N0
TCGA-50-5930	TCGA-LUAD	282	1	47	0	MALE	unknow	Stage IIIA	T2	M0	N2
TCGA-91-6831	TCGA-LUAD	310	0	66	1	MALE	unknow	Stage IB	T2	MX	N0
TCGA-50-5941	TCGA-LUAD	567	0	55	0	FEMALE	unknow	Stage IIIA	T2a	M0	N2
TCGA-55-6972	TCGA-LUAD	1632	1	72	1	MALE	unknow	Stage IB	T2	M0	N0
TCGA-77-7142	TCGA-LUSC	1286	0	59	0	FEMALE	unknow	Stage IB	T2	M0	N0
TCGA-55-6971	TCGA-LUAD	1400	0	59	0	FEMALE	unknow	Stage IB	T2	MX	N0
TCGA-44-6145	TCGA-LUAD	328	0	62	1	FEMALE	unknow	Stage IA	T1	M0	N0
TCGA-77-8007	TCGA-LUSC	198	1	68	1	MALE	unknow	Stage IIB	T2	M0	N1
TCGA-49-6745	TCGA-LUAD	522	0	82	1	MALE	unknow	Stage IIIA	T2a	M0	N2
TCGA-44-2662	TCGA-LUAD	480	0	65	1	MALE	unknow	Stage IB	T2	M0	N0
TCGA-18-3409	TCGA-LUSC	3747	0	74	1	MALE	unknow	Stage IA	T1	M0	N0
TCGA-NJ-A4YI	TCGA-LUAD	4	1	87	1	FEMALE	unknow	Stage IIIA	T2	M0	N2
TCGA-86-6851	TCGA-LUAD	179	0	73	1	FEMALE	unknow	Stage IIA	T1b	M0	N1
TCGA-49-4490	TCGA-LUAD	385	1	45	0	FEMALE	unknow	Stage IIIA	T3	M0	N2
TCGA-44-4112	TCGA-LUAD	370	0	60	1	FEMALE	unknow	Stage IB	T2a	M0	N0
TCGA-97-7553	TCGA-LUAD	1870	0	58	0	FEMALE	unknow	Stage IA	T1	MX	N0
TCGA-44-5645	TCGA-LUAD	383	0	61	1	FEMALE	unknow	Stage IA	T1	unknow	NX
TCGA-50-5942	TCGA-LUAD	883	0	67	1	FEMALE	unknow	Stage IA	T1	M0	N0
TCGA-55-6970	TCGA-LUAD	464	1	67	1	FEMALE	unknow	Stage IIIA	T2	MX	N2
TCGA-91-6828	TCGA-LUAD	323	0	70	1	MALE	unknow	Stage IA	T1a	M0	N0
TCGA-90-6837	TCGA-LUSC	758	0	64	1	MALE	unknow	Stage IIB	T3	MX	N0
TCGA-77-7335	TCGA-LUSC	2133	1	62	1	FEMALE	unknow	Stage IIIB	T4	M0	N2
TCGA-22-4609	TCGA-LUSC	291	1	81	1	MALE	unknow	Stage IA	T1	M0	N0
TCGA-55-6985	TCGA-LUAD	1233	0	58	0	FEMALE	unknow	Stage IB	T2	MX	N0
TCGA-43-7657	TCGA-LUSC	236	0	68	1	FEMALE	unknow	Stage IA	T1	MX	N0
TCGA-91-6847	TCGA-LUAD	842	0	62	1	FEMALE	unknow	Stage IB	T2	MX	N0
TCGA-22-5472	TCGA-LUSC	1975	1	67	1	MALE	unknow	Stage IB	T2a	M0	N0
TCGA-71-8520	TCGA-LUAD	210	1	60	1	FEMALE	unknow	Stage IB	T2	M0	N0
TCGA-44-2655	TCGA-LUAD	575	0	65	1	FEMALE	unknow	Stage IA	T1	M0	N0
TCGA-22-5489	TCGA-LUSC	1912	1	64	1	MALE	unknow	Stage IA	T1b	M0	N0
TCGA-56-7823	TCGA-LUSC	1011	0	58	0	FEMALE	unknow	Stage IIA	T1b	M0	N1
TCGA-55-6980	TCGA-LUAD	2109	0	56	0	MALE	unknow	Stage IA	T1	M0	N0
TCGA-56-7730	TCGA-LUSC	198	1	73	1	MALE	unknow	Stage IIA	T2b	M0	N0
TCGA-44-6144	TCGA-LUAD	407	0	58	0	MALE	unknow	Stage IA	T1a	M0	N0
TCGA-33-4587	TCGA-LUSC	1656	1	63	1	FEMALE	unknow	Stage IB	T2	MX	N0
TCGA-50-5939	TCGA-LUAD	460	1	85	1	MALE	unknow	Stage IB	T2	M0	N0
TCGA-49-6744	TCGA-LUAD	890	0	64	1	FEMALE	unknow	Stage IIA	T2a	MX	N1
TCGA-44-2665	TCGA-LUAD	400	0	55	0	FEMALE	unknow	Stage IIB	T2	M0	N1
TCGA-50-6595	TCGA-LUAD	189	1	74	1	FEMALE	unknow	Stage IIIA	T2	M0	N2
TCGA-55-6975	TCGA-LUAD	118	1	61	1	MALE	unknow	Stage IIB	T2	M0	N1
TCGA-44-6777	TCGA-LUAD	987	1	85	1	FEMALE	unknow	Stage IB	T2	MX	NX
TCGA-91-A4BD	TCGA-LUAD	603	0	78	1	MALE	unknow	Stage IIA	T1b	MX	N1
TCGA-77-7338	TCGA-LUSC	5	1	64	1	MALE	unknow	Stage IB	T2	M0	N0
TCGA-50-5931	TCGA-LUAD	434	1	75	1	FEMALE	unknow	Stage IB	T2	M0	N0
TCGA-22-5491	TCGA-LUSC	1713	1	74	1	MALE	unknow	Stage IA	T1a	M0	N0
TCGA-50-5935	TCGA-LUAD	653	1	86	1	FEMALE	unknow	Stage IA	T1	M0	N0
TCGA-49-6761	TCGA-LUAD	354	0	68	1	FEMALE	unknow	Stage IIIA	T1	MX	N2
TCGA-90-A4ED	TCGA-LUSC	615	0	69	1	MALE	unknow	Stage IB	T2a	MX	N0
TCGA-50-5936	TCGA-LUAD	257	1	58	0	MALE	unknow	Stage IIIA	T2	M0	N2
TCGA-78-8655	TCGA-LUAD	2360	0	77	1	FEMALE	unknow	Stage IA	T1	M0	N0
TCGA-44-6776	TCGA-LUAD	1938	0	60	1	FEMALE	unknow	Stage IA	T1	MX	N0
TCGA-55-6983	TCGA-LUAD	2823	0	81	1	MALE	unknow	Stage IIB	T2	M0	N1
TCGA-22-5483	TCGA-LUSC	573	1	74	1	MALE	unknow	Stage IIA	T1a	M0	N1
TCGA-86-7714	TCGA-LUAD	625	1	61	1	FEMALE	unknow	Stage IIIA	T1b	M0	N2
TCGA-55-6968	TCGA-LUAD	1293	1	61	1	MALE	unknow	Stage IV	T1	M1	N0
TCGA-43-2581	TCGA-LUSC	399	0	47	0	FEMALE	unknow	Stage IIIA	T3	M0	N1
TCGA-78-7158	TCGA-LUAD	179	1	59	0	FEMALE	unknow	Stage IIIB	T4	M0	N2
TCGA-62-A46V	TCGA-LUAD	2199	0	78	1	FEMALE	unknow	Stage IB	T2	M0	N0
TCGA-34-2604	#N/A	958	1	81	1	FEMALE	unknow	Stage IB	T2	M0	N0
TCGA-MP-A4T2	#N/A	1136	1	71	1	MALE	unknow	Stage IA	T1	M0	N0
TCGA-44-A47F	#N/A	337	0	74	1	MALE	unknow	Stage IIB	T2b	M0	N1
TCGA-44-2664	#N/A	383	0	66	1	FEMALE	unknow	Stage IA	T1	M0	N0
TCGA-67-3776	#N/A	61	0	57	0	FEMALE	unknow	Stage IIB	T2	M0	N1
TCGA-34-2605	#N/A	881	1	76	1	MALE	unknow	Stage IIIB	T4	M0	N1
TCGA-62-A46U	#N/A	2067	0	71	1	FEMALE	unknow	Stage IIB	T2	M0	N1
TCGA-05-4245	#N/A	730	0	81	1	MALE	unknow	Stage IIIA	T2	M0	N2
TCGA-55-1595	#N/A	1479	0	74	1	FEMALE	unknow	Stage IA	T1	M0	N0
TCGA-34-2609	#N/A	951	1	81	1	MALE	unknow	Stage IIB	T2	M0	N1
