# Supplementary material for: HHIP overexpression inhibits the proliferation, migration and invasion of non-small cell lung cancer
Source: PLoS One. 2019 Nov 25;14(11):e0225755. doi: 10.1371/journal.pone.0225755 (PMC6876884; doi:10.1371/journal.pone.0225755)
Supplement: S5 Table — (XLSX) [file pone.0225755.s005.xlsx]

## Sheet: processed data
Id	primary_diagnosis	fustat	age	>=60	gender	stage	T	M	N
TCGA-37-A5EL	TCGA-LUSC	1	53	0	MALE	Stage IIB	T3	M0	N0
TCGA-86-8673	TCGA-LUAD	0	61	1	MALE	Stage IB	T2	M0	N0
TCGA-50-6594	TCGA-LUAD	1	79	1	FEMALE	Stage IIIA	T3	M0	N2
TCGA-22-4607	TCGA-LUSC	1	75	1	MALE	Stage IB	T2a	M0	N0
TCGA-66-2756	TCGA-LUSC	0	68	1	MALE	Stage IIIB	T4	M0	N0
TCGA-NC-A5HN	TCGA-LUSC	0	77	1	MALE	Stage IIA	T2a	M0	N1
TCGA-64-5774	TCGA-LUAD	0	60	1	MALE	Stage IB	T2	M0	N0
TCGA-78-7536	TCGA-LUAD	1	69	1	MALE	Stage IIIA	T2	M0	N2
TCGA-55-1596	TCGA-LUAD	0	55	0	MALE	Stage IIB	T2	M0	N1
TCGA-95-7944	TCGA-LUAD	0	71	1	MALE	Stage IA	T1a	M0	N0
TCGA-05-4420	TCGA-LUAD	0	41	0	MALE	Stage IB	T2	M0	N0
TCGA-05-4390	TCGA-LUAD	0	58	0	FEMALE	Stage IB	T2	M0	N0
TCGA-66-2768	TCGA-LUSC	0	57	0	MALE	Stage IIB	T2	M0	N1
TCGA-L9-A5IP	TCGA-LUAD	1	40	0	FEMALE	Stage IV	T3	M1b	N2
TCGA-05-4397	TCGA-LUAD	1	65	1	MALE	Stage IIB	T2	M0	N1
TCGA-4B-A93V	TCGA-LUAD	0	52	0	FEMALE	Stage IA	T1b	M0	N0
TCGA-18-3416	TCGA-LUSC	1	83	1	MALE	Stage IIB	T2	M0	N1
TCGA-85-8666	TCGA-LUSC	0	65	1	MALE	Stage IB	T2a	M0	N0
TCGA-22-4594	TCGA-LUSC	1	60	1	FEMALE	Stage IIIA	T3	M0	N2
TCGA-39-5034	TCGA-LUSC	1	73	1	FEMALE	Stage IIB	T3	M0	N0
TCGA-21-1083	TCGA-LUSC	1	75	1	MALE	Stage IA	T1	M0	N0
TCGA-NC-A5HG	TCGA-LUSC	0	59	0	MALE	Stage IIIA	T2	M0	N2
TCGA-37-A5EM	TCGA-LUSC	0	49	0	MALE	Stage II	T2	M0	N0
TCGA-85-A4QQ	TCGA-LUSC	0	68	1	MALE	Stage IB	T2a	M0	N0
TCGA-NC-A5HK	TCGA-LUSC	0	58	0	FEMALE	Stage IIB	T3	M0	N0
TCGA-85-8479	TCGA-LUSC	0	66	1	MALE	Stage IA	T1a	M0	N0
TCGA-05-4395	TCGA-LUAD	1	76	1	MALE	Stage IIIB	T4	M0	N2
TCGA-86-8672	TCGA-LUAD	1	59	0	MALE	Stage IIB	T3	M0	N0
TCGA-53-7624	TCGA-LUAD	1	40	0	FEMALE	Stage IV	T2	M1	N0
TCGA-63-A5MY	TCGA-LUSC	0	63	1	MALE	Stage IA	T1b	M0	N0
TCGA-49-4507	TCGA-LUAD	1	73	1	FEMALE	Stage IIIA	T3	M0	N1
TCGA-NK-A7XE	TCGA-LUSC	0	66	1	MALE	Stage IIIB	T4	M0	N2
TCGA-NJ-A4YF	TCGA-LUAD	0	50	0	FEMALE	Stage IA	T1	M0	N0
TCGA-64-5779	TCGA-LUAD	0	61	1	MALE	Stage IIIA	T2	M0	N2
TCGA-56-A4ZK	TCGA-LUSC	0	76	1	FEMALE	Stage IB	T2	M0	N0
TCGA-77-8144	TCGA-LUSC	0	70	1	MALE	Stage IB	T2	M0	N0
TCGA-50-5933	TCGA-LUAD	1	72	1	MALE	Stage IIIB	T4	M0	N2
TCGA-58-A46M	TCGA-LUSC	0	61	1	MALE	Stage IIB	T2b	M0	N1
TCGA-98-A53I	TCGA-LUSC	0	64	1	MALE	Stage IIA	T2a	M0	N1
TCGA-33-4589	TCGA-LUSC	1	62	1	FEMALE	Stage IIB	T2	M0	N1
TCGA-62-8402	TCGA-LUAD	1	73	1	FEMALE	Stage IIIA	T2	M0	N2
TCGA-44-7671	TCGA-LUAD	0	64	1	MALE	Stage IB	T2a	M0	N0
TCGA-66-2759	TCGA-LUSC	0	66	1	MALE	Stage IIIA	T2	M0	N2
TCGA-50-6590	TCGA-LUAD	1	72	1	FEMALE	Stage IB	T2	M0	N0
TCGA-33-4566	TCGA-LUSC	1	40	0	MALE	Stage IB	T2	M0	N0
TCGA-43-5670	TCGA-LUSC	0	70	1	MALE	Stage IIA	T2b	M0	N0
TCGA-66-2755	TCGA-LUSC	0	63	1	MALE	Stage IB	T2	M0	N0
TCGA-33-4538	TCGA-LUSC	1	66	1	MALE	Stage IIIA	T2	M0	N2
TCGA-18-3421	TCGA-LUSC	0	65	1	MALE	Stage IB	T2	M0	N0
TCGA-44-3396	TCGA-LUAD	0	74	1	FEMALE	Stage IIIA	T2	M0	N2
TCGA-56-7823	TCGA-LUSC	0	58	0	FEMALE	Stage IIA	T1b	M0	N1
TCGA-NJ-A4YP	TCGA-LUAD	0	52	0	MALE	Stage IB	T2a	M0	N0
TCGA-22-5491	TCGA-LUSC	1	74	1	MALE	Stage IA	T1a	M0	N0
TCGA-95-7567	TCGA-LUAD	0	61	1	MALE	Stage IIB	T2b	M0	N1
TCGA-94-8490	TCGA-LUSC	0	70	1	MALE	Stage IIB	T3	M0	N0
TCGA-L9-A7SV	TCGA-LUAD	0	69	1	MALE	Stage IIA	T2a	M0	N1
TCGA-58-8391	TCGA-LUSC	0	57	0	FEMALE	Stage IIIA	T2	M0	N2
TCGA-MN-A4N4	TCGA-LUAD	0	57	0	MALE	Stage IA	T1b	M0	N0
TCGA-66-2773	TCGA-LUSC	1	69	1	MALE	Stage IB	T2	M0	N0
TCGA-18-3415	TCGA-LUSC	1	77	1	MALE	Stage IB	T2	M0	N0
TCGA-18-3419	TCGA-LUSC	0	73	1	MALE	Stage IIB	T2	M0	N1
TCGA-77-7138	TCGA-LUSC	1	67	1	MALE	Stage IB	T2	M0	N0
TCGA-66-2780	TCGA-LUSC	1	65	1	MALE	Stage IB	T2	M0	N0
TCGA-85-8070	TCGA-LUSC	0	71	1	MALE	Stage IB	T2	M0	N0
TCGA-78-7150	TCGA-LUAD	1	59	0	MALE	Stage IIB	T2	M0	N1
TCGA-46-6025	TCGA-LUSC	0	71	1	MALE	Stage IIB	T2b	M0	N1
TCGA-70-6723	TCGA-LUSC	0	65	1	MALE	Stage IIA	T3	M0	N0
TCGA-85-A50Z	TCGA-LUSC	0	57	0	MALE	Stage IIA	T2b	M0	N0
TCGA-55-6975	TCGA-LUAD	1	61	1	MALE	Stage IIB	T2	M0	N1
TCGA-85-8277	TCGA-LUSC	1	70	1	MALE	Stage IIIA	T3	M0	N1
TCGA-21-1071	TCGA-LUSC	1	67	1	MALE	Stage IB	T2	M0	N0
TCGA-85-7699	TCGA-LUSC	1	73	1	MALE	Stage IIIA	T4	M0	N0
TCGA-85-A4JC	TCGA-LUSC	0	84	1	MALE	Stage IIA	T2b	M0	N0
TCGA-37-3783	TCGA-LUSC	0	51	0	MALE	Stage IIIA	T3	M0	N2
TCGA-43-2576	TCGA-LUSC	0	62	1	FEMALE	Stage IIIA	T2	M0	N2
TCGA-MP-A4TA	TCGA-LUAD	1	75	1	FEMALE	Stage IA	T1	M0	N0
TCGA-63-A5MU	TCGA-LUSC	1	48	0	MALE	Stage IIB	T2b	M0	N1
TCGA-77-8139	TCGA-LUSC	0	72	1	MALE	Stage IIB	T3	M0	N0
TCGA-49-4506	TCGA-LUAD	1	68	1	FEMALE	Stage IIB	T2	M0	N1
TCGA-37-4129	TCGA-LUSC	0	52	0	FEMALE	Stage IA	T1b	M0	N0
TCGA-95-8494	TCGA-LUAD	0	67	1	MALE	Stage IIA	T2a	M0	N1
TCGA-44-8119	TCGA-LUAD	0	73	1	MALE	Stage IIB	T3	M0	N0
TCGA-78-7156	TCGA-LUAD	1	62	1	MALE	Stage IV	T4	M1	N1
TCGA-85-A4QR	TCGA-LUSC	0	67	1	MALE	Stage IB	T2a	M0	N0
TCGA-50-6597	TCGA-LUAD	1	79	1	FEMALE	Stage IB	T2	M0	N0
TCGA-58-A46N	TCGA-LUSC	0	52	0	MALE	Stage IB	T2a	M0	N0
TCGA-63-A5MH	TCGA-LUSC	0	68	1	MALE	Stage IA	T1	M0	N0
TCGA-58-A46L	TCGA-LUSC	0	73	1	MALE	Stage IIIA	T2	M0	N2
TCGA-56-7582	TCGA-LUSC	0	83	1	MALE	Stage IB	T2a	M0	N0
TCGA-66-2766	TCGA-LUSC	0	54	0	MALE	Stage IIIA	T2	M0	N2
TCGA-78-7149	TCGA-LUAD	0	71	1	MALE	Stage IIIB	T4	M0	N0
TCGA-21-1072	TCGA-LUSC	0	75	1	MALE	Stage IB	T2	M0	N0
TCGA-73-4675	TCGA-LUAD	0	59	0	MALE	Stage IIIA	T3	M0	N1
TCGA-85-7710	TCGA-LUSC	0	59	0	FEMALE	Stage IA	T1b	M0	N0
TCGA-22-1011	TCGA-LUSC	1	73	1	MALE	Stage IB	T2	M0	N0
TCGA-22-5481	TCGA-LUSC	1	72	1	FEMALE	Stage IIB	T2	M0	N1
TCGA-05-4434	TCGA-LUAD	1	67	1	FEMALE	Stage IV	T4	M1	N1
TCGA-37-4135	TCGA-LUSC	0	68	1	MALE	Stage IB	T2a	M0	N0
TCGA-NC-A5HE	TCGA-LUSC	0	60	1	MALE	Stage IIB	T2	M0	N1
TCGA-22-5471	TCGA-LUSC	0	75	1	MALE	Stage IB	T2	M0	N0
TCGA-NK-A5CT	TCGA-LUSC	0	70	1	MALE	Stage IA	T1	M0	N0
TCGA-86-8359	TCGA-LUAD	1	52	0	MALE	Stage IIIA	T3	M0	N2
TCGA-56-8307	TCGA-LUSC	0	55	0	FEMALE	Stage IIB	T3	M0	N0
TCGA-MP-A4TF	TCGA-LUAD	1	58	0	FEMALE	Stage IIA	T2b	M0	N0
TCGA-60-2722	TCGA-LUSC	0	66	1	MALE	Stage IIB	T2	M0	N1
TCGA-73-A9RS	TCGA-LUAD	1	41	0	MALE	Stage IIB	T3	M0	N0
TCGA-77-A5GF	TCGA-LUSC	0	70	1	MALE	Stage IIA	T2a	M0	N1
TCGA-NC-A5HO	TCGA-LUSC	0	70	1	FEMALE	Stage IIIA	T3	M0	N1
TCGA-66-2783	TCGA-LUSC	0	67	1	MALE	Stage IIIB	T2	M0	N3
TCGA-NC-A5HR	TCGA-LUSC	0	75	1	FEMALE	Stage IIA	T2a	M0	N1
TCGA-60-2726	TCGA-LUSC	1	56	0	MALE	Stage IIA	T2	M0	N1
TCGA-58-A46K	TCGA-LUSC	1	59	0	MALE	Stage IIIA	T2	M0	N2
TCGA-05-4382	TCGA-LUAD	0	68	1	MALE	Stage IB	T2	M0	N0
TCGA-38-4629	TCGA-LUAD	1	68	1	MALE	Stage IIB	T3	M0	N0
TCGA-77-7141	TCGA-LUSC	0	64	1	MALE	Stage IB	T2	M0	N0
TCGA-21-1075	TCGA-LUSC	0	57	0	MALE	Stage IIB	T2	M0	N1
TCGA-NC-A5HH	TCGA-LUSC	0	53	0	MALE	Stage IA	T1	M0	N0
TCGA-63-A5MT	TCGA-LUSC	0	74	1	MALE	Stage IIB	T3	M0	N0
TCGA-50-5931	TCGA-LUAD	1	75	1	FEMALE	Stage IB	T2	M0	N0
TCGA-63-A5ML	TCGA-LUSC	0	68	1	MALE	Stage IB	T2	M0	N0
TCGA-44-2668	TCGA-LUAD	0	51	0	MALE	Stage IB	T2	M0	N0
TCGA-MP-A4TD	TCGA-LUAD	1	71	1	MALE	Stage IIIA	T2	M0	N2
TCGA-85-A4CL	TCGA-LUSC	0	65	1	MALE	Stage IA	T1b	M0	N0
TCGA-98-A538	TCGA-LUSC	0	67	1	MALE	Stage IIB	T3	M0	N0
TCGA-60-2713	TCGA-LUSC	0	64	1	MALE	Stage IB	T2	M0	N0
TCGA-MN-A4N1	TCGA-LUAD	0	60	1	MALE	Stage IIA	T2a	M0	N1
TCGA-66-2782	TCGA-LUSC	1	71	1	MALE	Stage IIB	T3	M0	N0
TCGA-68-8251	TCGA-LUSC	0	78	1	MALE	Stage IB	T2a	M0	N0
TCGA-78-7146	TCGA-LUAD	1	71	1	FEMALE	Stage IIIA	T2	M0	N2
TCGA-63-A5MR	TCGA-LUSC	0	70	1	FEMALE	Stage IB	T2	M0	N0
TCGA-66-2785	TCGA-LUSC	0	65	1	MALE	Stage IB	T2	M0	N0
TCGA-77-8150	TCGA-LUSC	1	64	1	MALE	Stage IIIA	T3	M0	N1
TCGA-21-1081	TCGA-LUSC	1	69	1	MALE	Stage IIB	T2	M0	N1
TCGA-86-8674	TCGA-LUAD	0	50	0	MALE	Stage IIA	T2a	M0	N1
TCGA-85-7843	TCGA-LUSC	0	50	0	MALE	Stage IIA	T2a	M0	N1
TCGA-78-7166	TCGA-LUAD	1	84	1	MALE	Stage IIB	T2	M0	N1
TCGA-55-A493	TCGA-LUAD	0	54	0	FEMALE	Stage IB	T2a	M0	N0
TCGA-43-7658	TCGA-LUSC	0	75	1	FEMALE	Stage IA	T1	M0	N0
TCGA-21-A5DI	TCGA-LUSC	0	77	1	MALE	Stage IA	T1b	M0	N0
TCGA-78-7167	TCGA-LUAD	1	77	1	MALE	Stage IV	T2	M1	N0
TCGA-34-5240	TCGA-LUSC	0	73	1	FEMALE	Stage IIB	T2	M0	N1
TCGA-63-A5MM	TCGA-LUSC	1	69	1	FEMALE	Stage IIB	T2	M0	N1
TCGA-37-4133	TCGA-LUSC	0	63	1	MALE	Stage IIIA	T4	M0	N0
TCGA-60-2703	TCGA-LUSC	1	73	1	MALE	Stage IIB	T2	M0	N1
TCGA-66-2793	TCGA-LUSC	1	68	1	MALE	Stage IIIB	T4	M0	N1
TCGA-05-4244	TCGA-LUAD	0	70	1	MALE	Stage IV	T2	M1	N2
TCGA-66-2787	TCGA-LUSC	0	57	0	MALE	Stage IA	T1	M0	N0
TCGA-21-1082	TCGA-LUSC	0	61	1	MALE	Stage IB	T2	M0	N0
TCGA-37-4132	TCGA-LUSC	0	61	1	FEMALE	Stage IV	T2	M1	N0
TCGA-55-6982	TCGA-LUAD	1	79	1	FEMALE	Stage IIB	T2	M0	N1
TCGA-21-5786	TCGA-LUSC	0	64	1	MALE	Stage IB	T2	M0	N0
TCGA-63-A5MN	TCGA-LUSC	1	78	1	FEMALE	Stage IIB	T3	M0	N0
TCGA-52-7810	TCGA-LUSC	0	60	1	FEMALE	Stage IIB	T3	M0	N0
TCGA-73-4670	TCGA-LUAD	0	69	1	FEMALE	Stage IV	T2	M1	N0
TCGA-22-4593	TCGA-LUSC	1	77	1	MALE	Stage IIA	T2b	M0	N0
TCGA-22-5474	TCGA-LUSC	1	74	1	MALE	Stage IB	T2a	M0	N0
TCGA-85-8354	TCGA-LUSC	0	53	0	MALE	Stage IB	T2a	M0	N0
TCGA-95-7562	TCGA-LUAD	1	71	1	MALE	Stage IIA	T2a	M0	N1
TCGA-60-2716	TCGA-LUSC	0	39	0	MALE	Stage IIB	T2	M0	N1
TCGA-49-4486	TCGA-LUAD	1	72	1	MALE	Stage IA	T1	M0	N0
TCGA-73-7499	TCGA-LUAD	0	81	1	FEMALE	Stage IB	T2a	M0	N0
TCGA-62-8397	TCGA-LUAD	0	70	1	FEMALE	Stage IIB	T3	M0	N0
TCGA-85-A512	TCGA-LUSC	0	46	0	MALE	Stage IIA	T1b	M0	N1
TCGA-18-3410	TCGA-LUSC	1	81	1	MALE	Stage IIB	T3	M0	N0
TCGA-34-5239	TCGA-LUSC	0	75	1	MALE	Stage IIIA	T4	M0	N0
TCGA-50-6591	TCGA-LUAD	1	63	1	FEMALE	Stage IV	T2	M1	N0
TCGA-MP-A5C7	TCGA-LUAD	0	76	1	FEMALE	Stage IB	T2	M0	N0
TCGA-43-5668	TCGA-LUSC	0	78	1	MALE	Stage IIA	T1b	M0	N1
TCGA-33-4582	TCGA-LUSC	1	55	0	MALE	Stage IA	T1	M0	N0
TCGA-62-A46O	TCGA-LUAD	1	65	1	FEMALE	Stage IB	T2	M0	N0
TCGA-51-6867	TCGA-LUSC	1	72	1	FEMALE	Stage I	T1	M0	N0
TCGA-78-7152	TCGA-LUAD	0	65	1	MALE	Stage IB	T2	M0	N0
TCGA-62-A471	TCGA-LUAD	0	64	1	MALE	Stage IIB	T2b	M0	N1
TCGA-77-7465	TCGA-LUSC	0	58	0	MALE	Stage IIA	T2a	M0	N1
TCGA-MP-A4T8	TCGA-LUAD	1	68	1	MALE	Stage IIIA	T2	M0	N2
TCGA-18-4721	TCGA-LUSC	0	74	1	MALE	Stage IA	T1	M0	N0
TCGA-46-6026	TCGA-LUSC	0	81	1	MALE	Stage IIB	T2a	M0	N1
TCGA-34-7107	TCGA-LUSC	1	70	1	MALE	Stage II	T2a	M0	N0
TCGA-98-A53J	TCGA-LUSC	0	77	1	MALE	Stage IB	T2a	M0	N0
TCGA-73-4662	TCGA-LUAD	0	65	1	FEMALE	Stage IA	T1	M0	N0
TCGA-63-A5MG	TCGA-LUSC	0	68	1	MALE	Stage IB	T2	M0	N0
TCGA-94-A5I6	TCGA-LUSC	0	62	1	MALE	Stage IIB	T3	M0	N0
TCGA-85-8481	TCGA-LUSC	1	70	1	MALE	Stage IIB	T3	M0	N0
TCGA-86-8669	TCGA-LUAD	0	64	1	MALE	Stage IA	T1b	M0	N0
TCGA-94-7557	TCGA-LUSC	1	73	1	MALE	Stage IB	T2	M0	N0
TCGA-85-A511	TCGA-LUSC	1	62	1	MALE	Stage IIB	T2b	M0	N1
TCGA-39-5028	TCGA-LUSC	1	75	1	MALE	Stage IIIA	T4	M0	N1
TCGA-67-3771	TCGA-LUAD	0	77	1	FEMALE	Stage IA	T1	M0	N0
TCGA-21-1079	TCGA-LUSC	1	71	1	MALE	Stage IIIA	T3	M0	N0
TCGA-58-8387	TCGA-LUSC	1	60	1	MALE	Stage IIA	T2b	M0	N0
TCGA-35-4123	TCGA-LUAD	0	38	0	MALE	Stage IA	T1	M0	N0
TCGA-83-5908	TCGA-LUAD	0	59	0	FEMALE	Stage IA	T1	M0	N0
TCGA-NC-A5HM	TCGA-LUSC	0	76	1	MALE	Stage IB	T2a	M0	N0
TCGA-49-4514	TCGA-LUAD	0	79	1	FEMALE	Stage IA	T1	M0	N0
TCGA-98-8023	TCGA-LUSC	0	70	1	MALE	Stage IIIA	T3	M0	N1
TCGA-86-7711	TCGA-LUAD	0	70	1	MALE	Stage IIA	T2a	M0	N1
TCGA-96-A4JK	TCGA-LUSC	0	65	1	MALE	Stage IIA	T2a	M0	N1
TCGA-55-6972	TCGA-LUAD	1	72	1	MALE	Stage IB	T2	M0	N0
TCGA-34-A5IX	TCGA-LUSC	0	80	1	MALE	Stage IIB	T3	M0	N0
TCGA-77-7337	TCGA-LUSC	1	65	1	MALE	Stage IIB	T2	M0	N1
TCGA-34-5928	TCGA-LUSC	0	83	1	FEMALE	Stage IIB	T2	M0	N1
TCGA-77-8133	TCGA-LUSC	1	74	1	MALE	Stage IIA	T1	M0	N1
TCGA-66-2791	TCGA-LUSC	1	66	1	MALE	Stage IIIB	T2	M0	N3
TCGA-62-A46R	TCGA-LUAD	1	54	0	FEMALE	Stage IB	T2	M0	N0
TCGA-MP-A4SW	TCGA-LUAD	1	53	0	MALE	Stage IIB	T2	M0	N1
TCGA-67-3770	TCGA-LUAD	0	70	1	FEMALE	Stage IA	T1	M0	N0
TCGA-21-5783	TCGA-LUSC	1	76	1	MALE	Stage IB	T2	M0	N0
TCGA-56-8305	TCGA-LUSC	0	72	1	MALE	Stage IB	T2a	M0	N0
TCGA-78-7163	TCGA-LUAD	0	60	1	MALE	Stage IB	T2	M0	N0
TCGA-05-4422	TCGA-LUAD	0	68	1	MALE	Stage IB	T2	M0	N0
TCGA-78-7155	TCGA-LUAD	1	68	1	MALE	Stage IB	T2	M0	N0
TCGA-44-A4SS	TCGA-LUAD	0	73	1	MALE	Stage IA	T1b	M0	N0
TCGA-85-8071	TCGA-LUSC	0	52	0	MALE	Stage IIA	T1a	M0	N1
TCGA-78-7153	TCGA-LUAD	0	65	1	FEMALE	Stage IB	T2	M0	N0
TCGA-77-8007	TCGA-LUSC	1	68	1	MALE	Stage IIB	T2	M0	N1
TCGA-05-4398	TCGA-LUAD	0	47	0	FEMALE	Stage IIIB	T4	M0	N3
TCGA-39-5035	TCGA-LUSC	0	72	1	FEMALE	Stage IA	T1b	M0	N0
TCGA-77-A5GA	TCGA-LUSC	0	76	1	MALE	Stage IB	T2a	M0	N0
TCGA-21-1080	TCGA-LUSC	0	66	1	MALE	Stage IB	T2	M0	N0
TCGA-05-4396	TCGA-LUAD	1	76	1	MALE	Stage IIIB	T4	M0	N1
TCGA-66-2758	TCGA-LUSC	0	71	1	MALE	Stage IB	T2	M0	N0
TCGA-05-4410	TCGA-LUAD	0	62	1	MALE	Stage IB	T2	M0	N0
TCGA-22-0944	TCGA-LUSC	1	61	1	MALE	Stage IB	T2	M0	N0
TCGA-95-7948	TCGA-LUAD	0	42	0	FEMALE	Stage IB	T2a	M0	N0
TCGA-43-6143	TCGA-LUSC	0	70	1	MALE	Stage IB	T2	M0	N0
TCGA-63-A5MV	TCGA-LUSC	0	69	1	MALE	Stage IIA	T2b	M0	N0
TCGA-37-4130	TCGA-LUSC	0	56	0	MALE	Stage IA	T1b	M0	N0
TCGA-77-8154	TCGA-LUSC	0	67	1	MALE	Stage IA	T1	M0	N0
TCGA-55-8085	TCGA-LUAD	0	64	1	MALE	Stage IA	T1b	M0	N0
TCGA-34-5231	TCGA-LUSC	1	72	1	MALE	Stage IA	T1	M0	N0
TCGA-56-A4BW	TCGA-LUSC	0	55	0	MALE	Stage IIA	T2a	M0	N1
TCGA-43-A474	TCGA-LUSC	0	66	1	MALE	Stage IIA	T2b	M0	N0
TCGA-77-7335	TCGA-LUSC	1	62	1	FEMALE	Stage IIIB	T4	M0	N2
TCGA-62-A46P	TCGA-LUAD	1	65	1	MALE	Stage IB	T2	M0	N0
TCGA-63-A5MJ	TCGA-LUSC	0	54	0	MALE	Stage IIB	T2	M0	N1
TCGA-62-A46S	TCGA-LUAD	1	73	1	MALE	Stage IB	T2	M0	N0
TCGA-56-8622	TCGA-LUSC	0	68	1	MALE	Stage IB	T2a	M0	N0
TCGA-85-7950	TCGA-LUSC	0	46	0	MALE	Stage IB	T2a	M0	N0
TCGA-NC-A5HI	TCGA-LUSC	0	68	1	FEMALE	Stage IB	T2	M0	N0
TCGA-MP-A4SY	TCGA-LUAD	1	61	1	MALE	Stage IIB	T2	M0	N1
TCGA-50-6592	TCGA-LUAD	1	71	1	FEMALE	Stage IB	T2	M0	N0
TCGA-39-5016	TCGA-LUSC	0	44	0	MALE	Stage IIA	T2a	M0	N1
TCGA-86-7955	TCGA-LUAD	0	62	1	MALE	Stage IB	T2a	M0	N0
TCGA-66-2795	TCGA-LUSC	0	68	1	MALE	Stage IIIB	T4	M0	N1
TCGA-44-5643	TCGA-LUAD	0	53	0	MALE	Stage IIIA	T2b	M0	N2
TCGA-63-A5MI	TCGA-LUSC	0	65	1	MALE	Stage IIIA	T2	M0	N2
TCGA-60-2711	TCGA-LUSC	0	64	1	FEMALE	Stage IB	T2	M0	N0
TCGA-18-3414	TCGA-LUSC	1	73	1	MALE	Stage IV	T4	M1	N1
TCGA-97-A4M3	TCGA-LUAD	0	69	1	FEMALE	Stage IA	T1b	M0	N0
TCGA-86-8358	TCGA-LUAD	0	44	0	MALE	Stage IB	T2a	M0	N0
TCGA-94-A4VJ	TCGA-LUSC	0	71	1	FEMALE	Stage IA	T1b	M0	N0
TCGA-77-8143	TCGA-LUSC	1	76	1	MALE	Stage IIIA	T2	M0	N2
TCGA-77-6842	TCGA-LUSC	1	79	1	MALE	Stage IIB	T2	M0	N1
TCGA-22-5482	TCGA-LUSC	1	81	1	MALE	Stage IB	T2a	M0	N0
TCGA-39-5040	TCGA-LUSC	1	59	0	MALE	Stage IIIA	T2a	M0	N2
TCGA-85-7844	TCGA-LUSC	0	71	1	MALE	Stage IB	T2a	M0	N0
TCGA-66-2794	TCGA-LUSC	0	64	1	MALE	Stage IIIB	T4	M0	N2
TCGA-22-4613	TCGA-LUSC	1	73	1	FEMALE	Stage IA	T1b	M0	N0
TCGA-37-5819	TCGA-LUSC	0	64	1	MALE	Stage IIIA	T2	M0	N2
TCGA-85-A4JB	TCGA-LUSC	0	74	1	MALE	Stage IIB	T3	M0	N0
TCGA-96-A4JL	TCGA-LUSC	0	78	1	FEMALE	Stage IIA	T2a	M0	N1
TCGA-78-8662	TCGA-LUAD	1	53	0	FEMALE	Stage IB	T2	M0	N0
TCGA-86-7701	TCGA-LUAD	0	66	1	MALE	Stage IV	T2	M1	N0
TCGA-18-3408	TCGA-LUSC	1	77	1	FEMALE	Stage IB	T2	M0	N0
TCGA-85-8582	TCGA-LUSC	0	49	0	MALE	Stage IA	T1a	M0	N0
TCGA-34-2596	TCGA-LUSC	1	70	1	MALE	Stage IIB	T2	M0	N1
TCGA-38-4628	TCGA-LUAD	1	65	1	FEMALE	Stage IIB	T2	M0	N1
TCGA-66-2792	TCGA-LUSC	0	58	0	MALE	Stage IIB	T2	M0	N1
TCGA-43-8116	TCGA-LUSC	0	73	1	MALE	Stage IA	T1b	M0	N0
TCGA-78-7161	TCGA-LUAD	0	69	1	FEMALE	Stage IIB	T3	M0	N0
TCGA-43-A56V	TCGA-LUSC	0	61	1	MALE	Stage IIIA	T2a	M0	N2
TCGA-86-8076	TCGA-LUAD	0	42	0	MALE	Stage IA	T1	M0	N0
TCGA-56-7579	TCGA-LUSC	1	61	1	MALE	Stage IIIA	T3	M0	N1
TCGA-85-8353	TCGA-LUSC	1	72	1	MALE	Stage IIIA	T3	M0	N1
TCGA-NC-A5HD	TCGA-LUSC	1	79	1	MALE	Stage IIB	T3	M0	N0
TCGA-18-3406	TCGA-LUSC	1	67	1	MALE	Stage IA	T1	M0	N0
TCGA-77-6843	TCGA-LUSC	1	74	1	MALE	Stage IIA	T1	M0	N1
TCGA-77-8008	TCGA-LUSC	1	68	1	MALE	Stage IB	T2	M0	N0
TCGA-66-2757	TCGA-LUSC	1	65	1	FEMALE	Stage IA	T1	M0	N0
TCGA-39-5011	TCGA-LUSC	0	70	1	FEMALE	Stage IA	T1b	M0	N0
TCGA-NC-A5HP	TCGA-LUSC	0	69	1	MALE	Stage IV	T2a	M1b	N0
TCGA-86-7953	TCGA-LUAD	0	69	1	FEMALE	Stage IA	T1b	M0	N0
TCGA-85-7697	TCGA-LUSC	0	49	0	MALE	Stage IIB	T3	M0	N0
TCGA-77-7140	TCGA-LUSC	1	69	1	FEMALE	Stage IIB	T2	M0	N1
TCGA-56-1622	TCGA-LUSC	1	58	0	MALE	Stage IB	T2	M0	N0
TCGA-05-4418	TCGA-LUAD	1	69	1	MALE	Stage IIIA	T3	M0	N2
TCGA-34-5232	TCGA-LUSC	0	75	1	FEMALE	Stage IIA	T1	M0	N1
TCGA-86-7713	TCGA-LUAD	0	70	1	MALE	Stage IIA	T2b	M0	N0
TCGA-56-7822	TCGA-LUSC	1	75	1	MALE	Stage IIB	T2b	M0	N1
TCGA-L3-A524	TCGA-LUSC	1	45	0	FEMALE	Stage IIB	T3	M0	N0
TCGA-55-6980	TCGA-LUAD	0	56	0	MALE	Stage IA	T1	M0	N0
TCGA-NC-A5HL	TCGA-LUSC	1	73	1	MALE	Stage IIA	T2b	M0	N0
TCGA-60-2714	TCGA-LUSC	0	66	1	FEMALE	Stage IIB	T2	M0	N1
TCGA-18-5592	TCGA-LUSC	0	57	0	MALE	Stage IIB	T3	M0	N0
TCGA-18-3412	TCGA-LUSC	1	52	0	MALE	Stage IB	T2	M0	N0
TCGA-21-1078	TCGA-LUSC	1	77	1	MALE	Stage IB	T2	M0	N0
TCGA-85-8584	TCGA-LUSC	1	71	1	MALE	Stage IIA	T2a	M0	N1
TCGA-60-2721	TCGA-LUSC	0	73	1	MALE	Stage IB	T2	M0	N0
TCGA-91-6840	TCGA-LUAD	0	59	0	FEMALE	Stage IA	T1b	M0	N0
TCGA-62-8395	TCGA-LUAD	0	80	1	FEMALE	Stage IIB	T3	M0	N0
TCGA-50-5055	TCGA-LUAD	1	79	1	FEMALE	Stage IIA	T1	M0	N1
TCGA-69-A59K	TCGA-LUAD	0	60	1	FEMALE	Stage IIB	T3	M0	N0
TCGA-43-A475	TCGA-LUSC	0	67	1	FEMALE	Stage IIB	T3	M0	N0
TCGA-77-6845	TCGA-LUSC	1	69	1	MALE	Stage IIB	T3	M0	N0
TCGA-86-8279	TCGA-LUAD	0	46	0	MALE	Stage IIA	T2a	M0	N1
TCGA-34-8454	TCGA-LUSC	0	62	1	FEMALE	Stage IIIA	T3	M0	N1
TCGA-86-8074	TCGA-LUAD	0	62	1	FEMALE	Stage IIA	T1b	M0	N1
TCGA-86-A4D0	TCGA-LUAD	1	48	0	MALE	Stage IIA	T2b	M0	N0
TCGA-77-A5GH	TCGA-LUSC	0	81	1	MALE	Stage IB	T2a	M0	N0
TCGA-77-A5G7	TCGA-LUSC	1	63	1	MALE	Stage IA	T1	M0	N0
TCGA-66-2781	TCGA-LUSC	0	67	1	MALE	Stage IB	T2	M0	N0
TCGA-85-8352	TCGA-LUSC	1	67	1	MALE	Stage IIIA	T3	M0	N1
TCGA-38-4631	TCGA-LUAD	1	72	1	FEMALE	Stage IB	T2	M0	N0
TCGA-64-5781	TCGA-LUAD	0	55	0	FEMALE	Stage IB	T2	M0	N0
TCGA-55-7995	TCGA-LUAD	0	73	1	FEMALE	Stage IA	T1b	M0	N0
TCGA-78-7143	TCGA-LUAD	1	62	1	FEMALE	Stage IB	T2	M0	N0
TCGA-39-5022	TCGA-LUSC	1	76	1	MALE	Stage IB	T2a	M0	N0
TCGA-85-A510	TCGA-LUSC	0	74	1	FEMALE	Stage IIB	T2b	M0	N1
TCGA-94-8491	TCGA-LUSC	0	73	1	MALE	Stage IIA	T2a	M0	N1
TCGA-68-7755	TCGA-LUSC	0	60	1	FEMALE	Stage IIA	T1b	M0	N1
TCGA-96-8169	TCGA-LUSC	0	67	1	FEMALE	Stage IA	T1a	M0	N0
TCGA-86-8585	TCGA-LUAD	0	57	0	MALE	Stage IB	T2a	M0	N0
TCGA-22-1012	TCGA-LUSC	1	80	1	FEMALE	Stage IB	T2	M0	N0
TCGA-37-A5EN	TCGA-LUSC	0	59	0	MALE	Stage IIIB	T4	M0	N2
TCGA-62-8398	TCGA-LUAD	1	55	0	MALE	Stage IIIA	T2	M0	N2
TCGA-85-8664	TCGA-LUSC	0	73	1	MALE	Stage IIB	T2b	M0	N1
TCGA-95-A4VK	TCGA-LUAD	0	74	1	FEMALE	Stage IIIA	T2b	M0	N2
TCGA-33-4533	TCGA-LUSC	0	76	1	FEMALE	Stage IB	T2	M0	N0
TCGA-46-3768	TCGA-LUSC	1	58	0	MALE	Stage IIIA	T3	M0	N1
TCGA-56-7580	TCGA-LUSC	0	84	1	MALE	Stage IB	T2a	M0	N0
TCGA-05-4426	TCGA-LUAD	0	71	1	MALE	Stage IB	T2	M0	N0
TCGA-22-5477	TCGA-LUSC	1	65	1	MALE	Stage IA	T1	M0	N0
TCGA-77-8136	TCGA-LUSC	1	74	1	FEMALE	Stage IIB	T2	M0	N1
TCGA-51-4081	TCGA-LUSC	0	55	0	MALE	Stage IIB	T2a	M0	N1
TCGA-85-8355	TCGA-LUSC	0	63	1	MALE	Stage IA	T1a	M0	N0
TCGA-77-7142	TCGA-LUSC	0	59	0	FEMALE	Stage IB	T2	M0	N0
TCGA-78-7147	TCGA-LUAD	1	67	1	FEMALE	Stage IIB	T2	M0	N1
TCGA-66-2788	TCGA-LUSC	0	56	0	MALE	Stage IB	T2	M0	N0
TCGA-77-8009	TCGA-LUSC	0	68	1	MALE	Stage IIB	T2	M0	N1
TCGA-85-A4CN	TCGA-LUSC	0	56	0	FEMALE	Stage IIB	T2b	M0	N1
TCGA-39-5036	TCGA-LUSC	0	73	1	MALE	Stage IB	T2	M0	N0
TCGA-18-4083	TCGA-LUSC	1	63	1	MALE	Stage IIB	T2	M0	N1
TCGA-05-4415	TCGA-LUAD	1	57	0	MALE	Stage IIIB	T4	M0	N2
TCGA-50-5930	TCGA-LUAD	1	47	0	MALE	Stage IIIA	T2	M0	N2
TCGA-33-4583	TCGA-LUSC	1	73	1	MALE	Stage IA	T1	M0	N0
TCGA-77-6844	TCGA-LUSC	1	74	1	MALE	Stage IIIA	T3	M0	N1
TCGA-55-7910	TCGA-LUAD	0	50	0	FEMALE	Stage IIA	T2b	M0	N0
TCGA-66-2763	TCGA-LUSC	0	63	1	FEMALE	Stage IB	T2	M0	N0
TCGA-44-3919	TCGA-LUAD	0	71	1	FEMALE	Stage IA	T1	M0	N0
TCGA-99-8025	TCGA-LUAD	0	72	1	FEMALE	Stage IIIA	T3	M0	N2
TCGA-39-5030	TCGA-LUSC	1	81	1	FEMALE	Stage IIIA	T2a	M0	N2
TCGA-NC-A5HT	TCGA-LUSC	0	69	1	MALE	Stage IIIA	T3	M0	N1
TCGA-98-8022	TCGA-LUSC	1	61	1	MALE	Stage IA	T1a	M0	N0
TCGA-18-4086	TCGA-LUSC	1	64	1	MALE	Stage IB	T2	M0	N0
TCGA-05-4417	TCGA-LUAD	0	51	0	FEMALE	Stage IB	T2	M0	N0
TCGA-77-8145	TCGA-LUSC	1	73	1	MALE	Stage IIIB	T4	M0	N1
TCGA-55-A48Y	TCGA-LUAD	0	69	1	MALE	Stage IIA	T2b	M0	N0
TCGA-44-8117	TCGA-LUAD	0	54	0	FEMALE	Stage IB	T2a	M0	N0
TCGA-77-A5G3	TCGA-LUSC	0	63	1	MALE	Stage IIB	T2	M0	N1
TCGA-22-4591	TCGA-LUSC	1	80	1	MALE	Stage IIIA	T3	M0	N2
TCGA-46-3765	TCGA-LUSC	0	59	0	FEMALE	Stage IA	T1	M0	N0
TCGA-56-7221	TCGA-LUSC	0	79	1	MALE	Stage IB	T2	M0	N0
TCGA-44-6774	TCGA-LUAD	0	56	0	FEMALE	Stage IIIA	T1	M0	N2
TCGA-56-8503	TCGA-LUSC	0	76	1	FEMALE	Stage IIB	T3	M0	N0
TCGA-77-8148	TCGA-LUSC	0	68	1	MALE	Stage IIIA	T3	M0	N1
TCGA-60-2706	TCGA-LUSC	0	58	0	MALE	Stage IA	T1	M0	N0
TCGA-73-4668	TCGA-LUAD	0	66	1	FEMALE	Stage IIB	T2	M0	N1
TCGA-85-8287	TCGA-LUSC	1	72	1	MALE	Stage IA	T1b	M0	N0
TCGA-35-5375	TCGA-LUAD	0	61	1	MALE	Stage IIIA	T2	M0	N2
TCGA-60-2724	TCGA-LUSC	0	47	0	MALE	Stage IIIA	T3	M0	N1
TCGA-67-6215	TCGA-LUAD	0	52	0	FEMALE	Stage IB	T2a	M0	N0
TCGA-44-2659	TCGA-LUAD	0	65	1	FEMALE	Stage IIB	T1	M0	N1
TCGA-18-5595	TCGA-LUSC	1	50	0	MALE	Stage IB	T2	M0	N0
TCGA-77-7463	TCGA-LUSC	1	75	1	MALE	Stage IB	T2	M0	N0
TCGA-43-3394	TCGA-LUSC	0	52	0	MALE	Stage IB	T2a	M0	N0
TCGA-55-6968	TCGA-LUAD	1	61	1	MALE	Stage IV	T1	M1	N0
TCGA-85-8288	TCGA-LUSC	1	70	1	MALE	Stage IIA	T1b	M0	N1
TCGA-85-8276	TCGA-LUSC	0	62	1	MALE	Stage IIA	T1b	M0	N1
TCGA-50-5066	TCGA-LUAD	0	72	1	MALE	Stage IB	T2	M0	N0
TCGA-MP-A4T4	TCGA-LUAD	1	68	1	FEMALE	Stage IIB	T2	M0	N1
TCGA-49-4510	TCGA-LUAD	1	51	0	FEMALE	Stage IIB	T2	M0	N1
TCGA-97-8177	TCGA-LUAD	0	59	0	FEMALE	Stage IB	T2a	M0	N0
TCGA-73-4666	TCGA-LUAD	0	52	0	FEMALE	Stage IV	T1	M1	N0
TCGA-64-1679	TCGA-LUAD	0	58	0	FEMALE	Stage IIIA	T1	M0	N2
TCGA-66-2765	TCGA-LUSC	0	64	1	MALE	Stage IB	T2	M0	N0
TCGA-21-5787	TCGA-LUSC	1	65	1	MALE	Stage IIIA	T2	M0	N2
TCGA-77-A5G8	TCGA-LUSC	0	70	1	MALE	Stage IIB	T3	M0	N0
TCGA-44-A47B	TCGA-LUAD	0	79	1	MALE	Stage IB	T2a	M0	N0
TCGA-85-7696	TCGA-LUSC	0	64	1	MALE	Stage IA	T1	M0	N0
TCGA-66-2778	TCGA-LUSC	0	68	1	FEMALE	Stage IIIB	T2	M0	N3
TCGA-49-4505	TCGA-LUAD	1	61	1	FEMALE	Stage IIB	T2	M0	N1
TCGA-34-5929	TCGA-LUSC	1	78	1	FEMALE	Stage IB	T2	M0	N0
TCGA-44-A47G	TCGA-LUAD	0	73	1	FEMALE	Stage IA	T1	M0	N0
TCGA-60-2719	TCGA-LUSC	0	83	1	FEMALE	Stage IB	T1	M0	N0
TCGA-39-5024	TCGA-LUSC	0	65	1	FEMALE	Stage IIIA	T2a	M0	N2
TCGA-50-7109	TCGA-LUAD	1	60	1	MALE	Stage IA	T1	M0	N0
TCGA-33-4586	TCGA-LUSC	1	57	0	MALE	Stage IIIA	T2	M0	N2
TCGA-22-5489	TCGA-LUSC	1	64	1	MALE	Stage IA	T1b	M0	N0
TCGA-55-8094	TCGA-LUAD	0	51	0	MALE	Stage IV	T2b	M1b	N0
TCGA-77-8128	TCGA-LUSC	1	60	1	MALE	Stage IIIA	T2	M0	N2
TCGA-05-5420	TCGA-LUAD	0	67	1	MALE	Stage IIIA	T2	M0	N2
TCGA-78-7220	TCGA-LUAD	1	53	0	FEMALE	Stage IIIA	T2	M0	N2
TCGA-85-A53L	TCGA-LUSC	0	63	1	MALE	Stage IIA	T2b	M0	N0
TCGA-50-5051	TCGA-LUAD	1	42	0	FEMALE	Stage IIIA	T2	M0	N2
TCGA-55-8203	TCGA-LUAD	0	69	1	FEMALE	Stage IA	T1b	M0	N0
TCGA-66-2737	TCGA-LUSC	0	72	1	MALE	Stage IIB	T2	M0	N1
TCGA-85-A5B5	TCGA-LUSC	0	58	0	MALE	Stage IA	T1b	M0	N0
TCGA-21-1077	TCGA-LUSC	1	64	1	MALE	Stage IIB	T2	M0	N1
TCGA-77-7139	TCGA-LUSC	0	56	0	MALE	Stage IIB	T2	M0	N1
TCGA-78-7145	TCGA-LUAD	1	52	0	FEMALE	Stage IV	T4	M1	N1
TCGA-43-3920	TCGA-LUSC	0	71	1	MALE	Stage IB	T2	M0	N0
TCGA-55-6984	TCGA-LUAD	1	71	1	FEMALE	Stage IIB	T2	M0	N1
TCGA-85-8350	TCGA-LUSC	0	61	1	MALE	Stage IA	T1b	M0	N0
TCGA-44-3917	TCGA-LUAD	0	33	0	FEMALE	Stage IB	T2	M0	N0
TCGA-64-5778	TCGA-LUAD	0	60	1	MALE	Stage IB	T2	M0	N0
TCGA-78-7154	TCGA-LUAD	1	72	1	MALE	Stage IIIA	T3	M0	N2
TCGA-37-4141	TCGA-LUSC	0	65	1	FEMALE	Stage IA	T1b	M0	N0
TCGA-63-A5MB	TCGA-LUSC	0	62	1	MALE	Stage IB	T2	M0	N0
TCGA-55-8205	TCGA-LUAD	0	76	1	FEMALE	Stage IIA	T2b	M0	N0
TCGA-34-2600	TCGA-LUSC	1	76	1	FEMALE	Stage IA	T1	M0	N0
TCGA-NJ-A7XG	TCGA-LUAD	0	49	0	MALE	Stage IIIA	T4	M0	N1
TCGA-05-5423	TCGA-LUAD	0	65	1	MALE	Stage IIB	T2	M0	N1
TCGA-33-4532	TCGA-LUSC	0	68	1	MALE	Stage IB	T2	M0	N0
TCGA-NC-A5HQ	TCGA-LUSC	1	70	1	MALE	Stage IIIA	T3	M0	N2
TCGA-22-0940	TCGA-LUSC	1	71	1	MALE	Stage IIA	T1	M0	N1
TCGA-55-8620	TCGA-LUAD	1	60	1	MALE	Stage IV	T1a	M1b	N1
TCGA-85-6798	TCGA-LUSC	1	57	0	MALE	Stage IIIA	T3	M0	N1
TCGA-86-8075	TCGA-LUAD	0	66	1	FEMALE	Stage IB	T2	M0	N0
TCGA-39-5037	TCGA-LUSC	0	65	1	MALE	Stage IIA	T1b	M0	N1
TCGA-22-4604	TCGA-LUSC	1	73	1	MALE	Stage IIA	T2a	M0	N1
TCGA-22-5478	TCGA-LUSC	1	79	1	MALE	Stage IB	T2a	M0	N0
TCGA-55-1594	TCGA-LUAD	0	68	1	MALE	Stage IIIA	T2	M0	N2
TCGA-60-2720	TCGA-LUSC	0	60	1	FEMALE	Stage IB	T2	M0	N0
TCGA-73-4658	TCGA-LUAD	1	80	1	FEMALE	Stage IB	T2	M0	N0
TCGA-58-8390	TCGA-LUSC	0	70	1	MALE	Stage IIA	T2b	M0	N0
TCGA-22-5480	TCGA-LUSC	1	66	1	FEMALE	Stage IA	T1b	M0	N0
TCGA-44-7672	TCGA-LUAD	0	52	0	FEMALE	Stage IA	T1b	M0	N0
TCGA-50-5932	TCGA-LUAD	1	75	1	MALE	Stage IIB	T2	M0	N1
TCGA-44-7670	TCGA-LUAD	0	47	0	FEMALE	Stage IIA	T1b	M0	N1
TCGA-35-3615	TCGA-LUAD	0	57	0	MALE	Stage IB	T2	M0	N0
TCGA-60-2708	TCGA-LUSC	0	64	1	FEMALE	Stage IIB	T2	M0	N1
TCGA-49-4490	TCGA-LUAD	1	45	0	FEMALE	Stage IIIA	T3	M0	N2
TCGA-34-5241	TCGA-LUSC	1	79	1	MALE	Stage IB	T2	M0	N0
TCGA-67-3773	TCGA-LUAD	0	84	1	FEMALE	Stage IB	T2	M0	N0
TCGA-66-2786	TCGA-LUSC	0	68	1	FEMALE	Stage IA	T1	M0	N0
TCGA-77-A5G6	TCGA-LUSC	1	66	1	MALE	Stage IIIA	T2	M0	N2
TCGA-21-1070	TCGA-LUSC	0	60	1	FEMALE	Stage IIIA	T3	M0	N0
TCGA-55-7281	TCGA-LUAD	0	70	1	FEMALE	Stage IA	T1b	M0	N0
TCGA-66-2770	TCGA-LUSC	0	79	1	MALE	Stage IB	T2	M0	N0
TCGA-60-2696	TCGA-LUSC	1	76	1	FEMALE	Stage IIA	T2	M0	N0
TCGA-38-4632	TCGA-LUAD	1	42	0	MALE	Stage IV	T2	M1	N1
TCGA-05-5715	TCGA-LUAD	0	69	1	FEMALE	Stage IB	T2a	M0	N0
TCGA-86-8056	TCGA-LUAD	0	63	1	FEMALE	Stage IIIA	T4	M0	N0
TCGA-05-4432	TCGA-LUAD	0	66	1	MALE	Stage IIB	T2	M0	N1
TCGA-99-8032	TCGA-LUAD	0	61	1	MALE	Stage IA	T1a	M0	N0
TCGA-34-5927	TCGA-LUSC	0	70	1	FEMALE	Stage IA	T1	M0	N0
TCGA-05-4389	TCGA-LUAD	0	70	1	MALE	Stage IA	T1	M0	N0
TCGA-21-5782	TCGA-LUSC	1	68	1	FEMALE	Stage IB	T2	M0	N0
TCGA-63-A5MP	TCGA-LUSC	0	56	0	MALE	Stage IIB	T2	M0	N1
TCGA-78-7633	TCGA-LUAD	0	67	1	MALE	Stage IB	T2	M0	N0
TCGA-98-A539	TCGA-LUSC	0	63	1	MALE	Stage IIB	T3	M0	N0
TCGA-60-2707	TCGA-LUSC	1	70	1	MALE	Stage IB	T2	M0	N0
TCGA-05-4250	TCGA-LUAD	1	79	1	FEMALE	Stage IIIA	T3	M0	N1
TCGA-39-5021	TCGA-LUSC	1	70	1	MALE	Stage IB	T2a	M0	N0
TCGA-62-8394	TCGA-LUAD	1	65	1	FEMALE	Stage IIIB	T4	M0	N2
TCGA-MP-A4TH	TCGA-LUAD	0	70	1	FEMALE	Stage IA	T1a	M0	N0
TCGA-60-2712	TCGA-LUSC	1	79	1	FEMALE	Stage IIB	T2	M0	N1
TCGA-NJ-A4YQ	TCGA-LUAD	0	69	1	FEMALE	Stage IA	T1b	M0	N0
TCGA-66-2727	TCGA-LUSC	1	55	0	FEMALE	Stage IB	T2	M0	N0
TCGA-86-7954	TCGA-LUAD	0	68	1	FEMALE	Stage IB	T2	M0	N0
TCGA-69-7760	TCGA-LUAD	0	73	1	MALE	Stage IIB	T3	M0	N0
TCGA-97-8176	TCGA-LUAD	1	63	1	MALE	Stage IIIA	T3	M0	N1
TCGA-34-8456	TCGA-LUSC	0	71	1	FEMALE	Stage IIA	T2a	M0	N1
TCGA-34-2608	TCGA-LUSC	1	84	1	MALE	Stage IB	T2	M0	N0
TCGA-77-8153	TCGA-LUSC	0	77	1	FEMALE	Stage IB	T2	M0	N0
TCGA-58-8392	TCGA-LUSC	1	70	1	MALE	Stage IB	T2a	M0	N0
TCGA-22-4601	TCGA-LUSC	1	73	1	FEMALE	Stage IIIA	T4	M0	N0
TCGA-39-5027	TCGA-LUSC	0	73	1	MALE	Stage IB	T2a	M0	N0
TCGA-85-8049	TCGA-LUSC	0	57	0	MALE	Stage IB	T2a	M0	N0
TCGA-22-5485	TCGA-LUSC	1	58	0	FEMALE	Stage IA	T1a	M0	N0
TCGA-55-6981	TCGA-LUAD	1	53	0	FEMALE	Stage IIIA	T1	M0	N2
TCGA-44-3918	TCGA-LUAD	0	60	1	FEMALE	Stage IA	T1	M0	N0
TCGA-33-4547	TCGA-LUSC	0	68	1	MALE	Stage IB	T2	M0	N0
TCGA-50-5944	TCGA-LUAD	0	69	1	FEMALE	Stage IA	T1	M0	N0
TCGA-66-2734	TCGA-LUSC	0	62	1	FEMALE	Stage IB	T2	M0	N0
TCGA-05-5428	TCGA-LUAD	0	57	0	MALE	Stage IIA	T1b	M0	N1
TCGA-S2-AA1A	TCGA-LUAD	0	68	1	FEMALE	Stage IA	T1b	M0	N0
TCGA-85-6175	TCGA-LUSC	1	63	1	FEMALE	Stage IIB	T3	M0	N0
TCGA-50-6673	TCGA-LUAD	1	84	1	FEMALE	Stage I	T1	M0	N0
TCGA-77-8130	TCGA-LUSC	0	69	1	MALE	Stage IIB	T2	M0	N1
TCGA-86-8278	TCGA-LUAD	0	63	1	FEMALE	Stage IIB	T2	M0	N1
TCGA-58-8393	TCGA-LUSC	0	68	1	FEMALE	Stage IB	T2a	M0	N0
TCGA-MP-A4SV	TCGA-LUAD	1	67	1	MALE	Stage IB	T2	M0	N0
TCGA-44-6145	TCGA-LUAD	0	62	1	FEMALE	Stage IA	T1	M0	N0
TCGA-66-2753	TCGA-LUSC	0	69	1	MALE	Stage IB	T2	M0	N0
TCGA-50-6593	TCGA-LUAD	1	49	0	FEMALE	Stage IIIA	T1	M0	N2
TCGA-05-4427	TCGA-LUAD	0	65	1	FEMALE	Stage IIB	T2	M0	N1
TCGA-95-7947	TCGA-LUAD	0	67	1	MALE	Stage IA	T1a	M0	N0
TCGA-MP-A4TI	TCGA-LUAD	1	72	1	MALE	Stage IIA	T2a	M0	N1
TCGA-22-4605	TCGA-LUSC	1	78	1	FEMALE	Stage IB	T2	M0	N0
TCGA-05-5425	TCGA-LUAD	0	68	1	MALE	Stage IIB	T2b	M0	N1
TCGA-77-8140	TCGA-LUSC	1	66	1	FEMALE	Stage IIB	T2	M0	N1
TCGA-77-A5G1	TCGA-LUSC	0	75	1	MALE	Stage IIIA	T3	M0	N1
TCGA-49-4487	TCGA-LUAD	1	72	1	FEMALE	Stage IA	T1	M0	N0
TCGA-85-8052	TCGA-LUSC	0	53	0	MALE	Stage IIB	T3	M0	N0
TCGA-85-7698	TCGA-LUSC	0	48	0	MALE	Stage IA	T1b	M0	N0
TCGA-39-5019	TCGA-LUSC	0	70	1	MALE	Stage IB	T2a	M0	N0
TCGA-62-8399	TCGA-LUAD	0	62	1	MALE	Stage IIIA	T2	M0	N2
TCGA-XC-AA0X	TCGA-LUSC	1	77	1	FEMALE	Stage IA	T1a	M0	N0
TCGA-60-2710	TCGA-LUSC	0	67	1	FEMALE	Stage IIA	T1	M0	N1
TCGA-97-8171	TCGA-LUAD	0	81	1	MALE	Stage IV	T2a	M1a	N2
TCGA-85-A4PA	TCGA-LUSC	0	61	1	MALE	Stage IB	T2a	M0	N0
TCGA-66-2790	TCGA-LUSC	0	72	1	MALE	Stage IIB	T2	M0	N1
TCGA-97-A4M7	TCGA-LUAD	0	74	1	MALE	Stage IA	T1b	M0	N0
TCGA-39-5031	TCGA-LUSC	0	76	1	FEMALE	Stage IA	T1a	M0	N0
TCGA-39-5029	TCGA-LUSC	1	67	1	MALE	Stage IIIA	T1b	M0	N2
TCGA-MP-A4T7	TCGA-LUAD	1	75	1	FEMALE	Stage IV	T2	M1	N0
TCGA-50-5049	TCGA-LUAD	0	70	1	MALE	Stage IA	T2	M0	N0
TCGA-52-7809	TCGA-LUSC	1	74	1	MALE	Stage IB	T2	M0	N0
TCGA-91-6835	TCGA-LUAD	0	81	1	FEMALE	Stage IA	T1	M0	N0
TCGA-55-8206	TCGA-LUAD	0	56	0	MALE	Stage IA	T1b	M0	N0
TCGA-68-A59I	TCGA-LUSC	0	73	1	FEMALE	Stage IIIA	T3	M0	N1
TCGA-78-8640	TCGA-LUAD	0	59	0	MALE	Stage IIA	T1	M0	N1
TCGA-66-2742	TCGA-LUSC	0	70	1	MALE	Stage IV	T2	M1	N1
TCGA-44-2662	TCGA-LUAD	0	65	1	MALE	Stage IB	T2	M0	N0
TCGA-60-2695	TCGA-LUSC	0	74	1	FEMALE	Stage IB	T2	M0	N0
TCGA-62-A472	TCGA-LUAD	0	70	1	MALE	Stage IIB	T3	M0	N0
TCGA-66-2769	TCGA-LUSC	1	75	1	MALE	Stage IIIB	T4	M0	N0
TCGA-97-8172	TCGA-LUAD	0	75	1	FEMALE	Stage IB	T2a	M0	N0
TCGA-86-8054	TCGA-LUAD	0	61	1	MALE	Stage IIB	T2b	M0	N1
TCGA-MN-A4N5	TCGA-LUAD	0	63	1	MALE	Stage IA	T1a	M0	N0
TCGA-50-5044	TCGA-LUAD	1	72	1	FEMALE	Stage IIIB	T4	M0	N1
TCGA-22-5483	TCGA-LUSC	1	74	1	MALE	Stage IIA	T1a	M0	N1
TCGA-05-5429	TCGA-LUAD	1	60	1	MALE	Stage IIIA	T3	M0	N2
TCGA-98-A53B	TCGA-LUSC	1	69	1	MALE	Stage IB	T2a	M0	N0
TCGA-93-A4JN	TCGA-LUAD	0	71	1	MALE	Stage IV	T2a	M1a	N0
TCGA-99-8028	TCGA-LUAD	0	50	0	FEMALE	Stage IA	T1a	M0	N0
TCGA-34-8455	TCGA-LUSC	1	67	1	MALE	Stage IV	T4	M1a	N0
TCGA-43-8118	TCGA-LUSC	1	55	0	FEMALE	Stage IA	T1b	M0	N0
TCGA-73-4676	TCGA-LUAD	0	45	0	MALE	Stage IIA	T2a	M0	N1
TCGA-NJ-A4YG	TCGA-LUAD	0	65	1	MALE	Stage IB	T2	M0	N0
TCGA-56-7730	TCGA-LUSC	1	73	1	MALE	Stage IIA	T2b	M0	N0
TCGA-50-5072	TCGA-LUAD	1	74	1	MALE	Stage IIIA	T2	M0	N2
TCGA-63-A5MW	TCGA-LUSC	0	76	1	MALE	Stage IB	T2	M0	N0
TCGA-05-4425	TCGA-LUAD	0	70	1	FEMALE	Stage IV	T2	M1	N0
TCGA-85-A50M	TCGA-LUSC	0	47	0	MALE	Stage IIA	T2b	M0	N0
TCGA-L3-A4E7	TCGA-LUSC	0	71	1	MALE	Stage IB	T2a	M0	N0
TCGA-38-4627	TCGA-LUAD	1	64	1	FEMALE	Stage IIA	T1b	M0	N1
TCGA-55-8512	TCGA-LUAD	1	41	0	MALE	Stage IV	T1a	M1b	N1
TCGA-70-6722	TCGA-LUSC	0	47	0	MALE	Stage IIIA	T3	M0	N1
TCGA-46-3767	TCGA-LUSC	0	76	1	MALE	Stage IA	T1a	M0	N0
TCGA-77-8156	TCGA-LUSC	0	60	1	MALE	Stage IB	T2a	M0	N0
TCGA-77-8138	TCGA-LUSC	1	74	1	MALE	Stage IB	T2	M0	N0
TCGA-86-8073	TCGA-LUAD	0	58	0	MALE	Stage IB	T2a	M0	N0
TCGA-18-3417	TCGA-LUSC	1	65	1	MALE	Stage IV	T2	M1	N1
TCGA-56-7222	TCGA-LUSC	1	60	1	MALE	Stage IB	T2a	M0	N0
TCGA-35-4122	TCGA-LUAD	0	69	1	MALE	Stage IA	T1	M0	N0
TCGA-86-6562	TCGA-LUAD	1	52	0	MALE	Stage IIA	T2a	M0	N1
TCGA-85-8072	TCGA-LUSC	0	60	1	MALE	Stage IA	T1a	M0	N0
TCGA-78-7542	TCGA-LUAD	1	56	0	MALE	Stage IB	T2	M0	N0
TCGA-96-8170	TCGA-LUSC	0	75	1	FEMALE	Stage IIA	T1a	M0	N1
TCGA-55-8208	TCGA-LUAD	0	73	1	FEMALE	Stage IA	T1b	M0	N0
TCGA-63-A5MS	TCGA-LUSC	0	78	1	MALE	Stage IB	T2	M0	N0
TCGA-56-6545	TCGA-LUSC	0	77	1	FEMALE	Stage IB	T2a	M0	N0
TCGA-85-8351	TCGA-LUSC	0	72	1	MALE	Stage IIA	T2a	M0	N1
TCGA-86-8668	TCGA-LUAD	0	61	1	FEMALE	Stage IA	T1b	M0	N0
TCGA-98-8021	TCGA-LUSC	0	75	1	FEMALE	Stage IA	T1a	M0	N0
TCGA-97-A4LX	TCGA-LUAD	0	81	1	MALE	Stage IB	T2a	M0	N0
TCGA-60-2725	TCGA-LUSC	0	74	1	MALE	Stage IB	T2	M0	N0
TCGA-64-5815	TCGA-LUAD	0	74	1	MALE	Stage IIB	T2	M0	N1
TCGA-97-A4M6	TCGA-LUAD	0	45	0	FEMALE	Stage IA	T1a	M0	N0
TCGA-49-4501	TCGA-LUAD	1	67	1	FEMALE	Stage IB	T2	M0	N0
TCGA-71-6725	TCGA-LUAD	0	48	0	FEMALE	Stage IB	T2	M0	N0
TCGA-44-8120	TCGA-LUAD	0	58	0	MALE	Stage IB	T2a	M0	N0
TCGA-22-5492	TCGA-LUSC	1	73	1	FEMALE	Stage IIIA	T2a	M0	N2
TCGA-58-A46J	TCGA-LUSC	0	64	1	MALE	Stage IIB	T2	M0	N1
TCGA-34-5234	TCGA-LUSC	0	71	1	FEMALE	Stage IA	T1	M0	N0
TCGA-38-A44F	TCGA-LUAD	0	80	1	MALE	Stage IB	T2a	M0	N0
TCGA-77-7338	TCGA-LUSC	1	64	1	MALE	Stage IB	T2	M0	N0
TCGA-91-6828	TCGA-LUAD	0	70	1	MALE	Stage IA	T1a	M0	N0
TCGA-55-8089	TCGA-LUAD	1	56	0	MALE	Stage IA	T1a	M0	N0
TCGA-64-1681	TCGA-LUAD	1	61	1	FEMALE	Stage IA	T1	M0	N0
TCGA-67-3772	TCGA-LUAD	0	82	1	FEMALE	Stage IB	T2	M0	N0
TCGA-85-8580	TCGA-LUSC	0	52	0	FEMALE	Stage IB	T2a	M0	N0
TCGA-38-4630	TCGA-LUAD	1	75	1	FEMALE	Stage IB	T2	M0	N0
TCGA-55-6983	TCGA-LUAD	0	81	1	MALE	Stage IIB	T2	M0	N1
TCGA-22-1000	TCGA-LUSC	1	76	1	MALE	Stage IB	T2	M0	N0
TCGA-66-2771	TCGA-LUSC	0	60	1	MALE	Stage IIB	T2	M0	N1
TCGA-78-7537	TCGA-LUAD	1	72	1	MALE	Stage IB	T2	M0	N0
TCGA-34-5236	TCGA-LUSC	1	60	1	MALE	Stage IIB	T3	M0	N0
TCGA-66-2800	TCGA-LUSC	0	70	1	MALE	Stage IIIB	T4	M0	N0
TCGA-44-2661	TCGA-LUAD	0	69	1	FEMALE	Stage IA	T1	M0	N0
TCGA-78-7148	TCGA-LUAD	1	71	1	MALE	Stage IIB	T2	M0	N1
TCGA-50-5939	TCGA-LUAD	1	85	1	MALE	Stage IB	T2	M0	N0
TCGA-69-7973	TCGA-LUAD	0	42	0	FEMALE	Stage IB	T2a	M0	N0
TCGA-60-2723	TCGA-LUSC	0	74	1	FEMALE	Stage IB	T2	M0	N0
TCGA-97-8175	TCGA-LUAD	0	55	0	FEMALE	Stage IB	T2a	M0	N0
TCGA-50-8459	TCGA-LUAD	0	68	1	MALE	Stage IIB	T3	M0	N0
TCGA-44-2656	TCGA-LUAD	0	59	0	MALE	Stage IB	T2	M0	N0
TCGA-18-3407	TCGA-LUSC	1	72	1	MALE	Stage IB	T2	M0	N0
TCGA-58-8388	TCGA-LUSC	1	60	1	MALE	Stage IB	T2a	M0	N0
TCGA-69-8255	TCGA-LUAD	0	71	1	MALE	Stage IA	T1a	M0	N0
TCGA-73-7498	TCGA-LUAD	0	58	0	FEMALE	Stage IA	T1b	M0	N0
TCGA-22-A5C4	TCGA-LUSC	0	70	1	MALE	Stage IIA	T2b	M0	N0
TCGA-69-7764	TCGA-LUAD	0	75	1	MALE	Stage IA	T1b	M0	N0
TCGA-78-7539	TCGA-LUAD	0	75	1	FEMALE	Stage IIA	T2b	M0	N0
TCGA-60-2698	TCGA-LUSC	1	62	1	MALE	Stage IIB	T2	M0	N1
TCGA-55-1592	TCGA-LUAD	1	65	1	MALE	Stage IA	T2	M0	N0
TCGA-L4-A4E5	TCGA-LUAD	0	48	0	FEMALE	Stage I	T1	M0	N0
TCGA-56-5898	TCGA-LUSC	0	69	1	MALE	Stage IA	T1b	M0	N0
TCGA-55-6987	TCGA-LUAD	0	77	1	MALE	Stage IA	T1	M0	N0
TCGA-50-6595	TCGA-LUAD	1	74	1	FEMALE	Stage IIIA	T2	M0	N2
TCGA-55-6979	TCGA-LUAD	1	59	0	FEMALE	Stage IIB	T2	M0	N1
TCGA-69-7980	TCGA-LUAD	0	70	1	FEMALE	Stage I	T1b	M0	N0
TCGA-52-7811	TCGA-LUSC	1	67	1	MALE	Stage IB	T2	M0	N0
TCGA-78-7540	TCGA-LUAD	0	66	1	FEMALE	Stage IB	T2	M0	N0
TCGA-98-A53H	TCGA-LUSC	0	76	1	FEMALE	Stage IA	T1a	M0	N0
TCGA-33-6737	TCGA-LUSC	1	71	1	MALE	Stage IIIA	T2	M0	N2
TCGA-21-1076	TCGA-LUSC	0	54	0	FEMALE	Stage IB	T2	M0	N0
TCGA-55-8616	TCGA-LUAD	0	58	0	FEMALE	Stage IB	T2a	M0	N0
TCGA-MP-A4TJ	TCGA-LUAD	1	62	1	FEMALE	Stage IA	T1	M0	N0
TCGA-22-4596	TCGA-LUSC	1	69	1	FEMALE	Stage IB	T1b	M0	N0
TCGA-67-3774	TCGA-LUAD	0	73	1	FEMALE	Stage IB	T2	M0	N0
TCGA-95-A4VN	TCGA-LUAD	0	62	1	FEMALE	Stage IIA	T2a	M0	N1
TCGA-86-8055	TCGA-LUAD	1	79	1	MALE	Stage IIA	T2a	M0	N1
TCGA-64-1677	TCGA-LUAD	1	77	1	FEMALE	Stage IIIA	T2	M0	N2
TCGA-98-A53A	TCGA-LUSC	1	70	1	MALE	Stage IB	T2a	M0	N0
TCGA-66-2754	TCGA-LUSC	0	67	1	MALE	Stage IIIA	T2	M0	N2
TCGA-78-7160	TCGA-LUAD	0	61	1	MALE	Stage IV	T4	M1	N2
TCGA-77-8146	TCGA-LUSC	0	72	1	MALE	Stage IA	T1	M0	N0
TCGA-05-4249	TCGA-LUAD	0	67	1	MALE	Stage IB	T2	M0	N0
TCGA-53-7813	TCGA-LUAD	0	51	0	FEMALE	Stage IIIB	T4	M0	N0
TCGA-49-4494	TCGA-LUAD	1	77	1	MALE	Stage IIIA	T3	M0	N2
TCGA-98-8020	TCGA-LUSC	1	56	0	FEMALE	Stage IIIA	T2	M0	N2
TCGA-97-8179	TCGA-LUAD	0	72	1	MALE	Stage IA	T1a	M0	N0
TCGA-62-A470	TCGA-LUAD	1	84	1	MALE	Stage IB	T2	M0	N0
TCGA-21-5784	TCGA-LUSC	0	80	1	FEMALE	Stage IB	T2	M0	N0
TCGA-NC-A5HJ	TCGA-LUSC	1	59	0	MALE	Stage IIB	T3	M0	N0
TCGA-44-2666	TCGA-LUAD	1	43	0	MALE	Stage IB	T2	M0	N0
TCGA-97-8174	TCGA-LUAD	1	67	1	MALE	Stage IIA	T2b	M0	N0
TCGA-55-A57B	TCGA-LUAD	0	80	1	FEMALE	Stage IA	T1b	M0	N0
TCGA-60-2704	TCGA-LUSC	1	73	1	MALE	Stage IIB	T2	M0	N1
TCGA-66-2777	TCGA-LUSC	0	71	1	MALE	Stage IB	T2	M0	N0
TCGA-05-4430	TCGA-LUAD	0	59	0	FEMALE	Stage IB	T2	M0	N0
TCGA-NJ-A55O	TCGA-LUAD	0	56	0	FEMALE	Stage IIA	T1b	M0	N1
TCGA-44-7661	TCGA-LUAD	0	69	1	FEMALE	Stage IB	T2a	M0	N0
TCGA-44-2655	TCGA-LUAD	0	65	1	FEMALE	Stage IA	T1	M0	N0
TCGA-95-A4VP	TCGA-LUAD	0	66	1	FEMALE	Stage IIIA	T2b	M0	N2
TCGA-46-3766	TCGA-LUSC	0	62	1	FEMALE	Stage IA	T1	M0	N0
TCGA-44-3398	TCGA-LUAD	0	77	1	FEMALE	Stage IA	T1b	M0	N0
TCGA-05-4403	TCGA-LUAD	0	76	1	MALE	Stage IB	T2	M0	N0
TCGA-52-7622	TCGA-LUSC	0	62	1	FEMALE	Stage IA	T1a	M0	N0
TCGA-22-1005	TCGA-LUSC	1	63	1	MALE	Stage IA	T1	M0	N0
TCGA-L9-A743	TCGA-LUAD	0	56	0	MALE	Stage IIA	T2a	M0	N1
TCGA-18-3411	TCGA-LUSC	0	63	1	FEMALE	Stage IIIA	T2	M0	N2
TCGA-69-7763	TCGA-LUAD	0	69	1	MALE	Stage IA	T1b	M0	N0
TCGA-NK-A5D1	TCGA-LUSC	0	57	0	MALE	Stage IIA	T2a	M0	N1
TCGA-66-2767	TCGA-LUSC	0	62	1	MALE	Stage IIIB	T2	M0	N3
TCGA-86-A4JF	TCGA-LUAD	0	56	0	MALE	Stage IIB	T3	M0	N0
TCGA-97-A4M1	TCGA-LUAD	0	52	0	FEMALE	Stage IA	T1a	M0	N0
TCGA-22-5479	TCGA-LUSC	0	64	1	MALE	Stage IB	T2	M0	N0
TCGA-64-1676	TCGA-LUAD	0	58	0	MALE	Stage IA	T1a	M0	N0
TCGA-98-A53D	TCGA-LUSC	1	68	1	MALE	Stage IIB	T3	M0	N0
TCGA-43-2578	TCGA-LUSC	0	59	0	FEMALE	Stage IA	T1	M0	N0
TCGA-50-5936	TCGA-LUAD	1	58	0	MALE	Stage IIIA	T2	M0	N2
TCGA-05-4424	TCGA-LUAD	0	70	1	MALE	Stage IIB	T3	M0	N0
TCGA-64-1680	TCGA-LUAD	0	63	1	MALE	Stage IV	T2a	M1	N2
TCGA-97-A4M0	TCGA-LUAD	0	60	1	FEMALE	Stage IB	T2a	M0	N0
TCGA-97-A4M5	TCGA-LUAD	0	83	1	MALE	Stage IA	T1b	M0	N0
TCGA-44-2665	TCGA-LUAD	0	55	0	FEMALE	Stage IIB	T2	M0	N1
TCGA-60-2697	TCGA-LUSC	1	41	0	MALE	Stage IIA	T2	M0	N2
TCGA-66-2789	TCGA-LUSC	1	73	1	MALE	Stage IIIB	T1	M0	N3
TCGA-86-A456	TCGA-LUAD	0	78	1	FEMALE	Stage IA	T1a	M0	N0
TCGA-55-7576	TCGA-LUAD	0	54	0	MALE	Stage IB	T2a	M0	N0
TCGA-05-4405	TCGA-LUAD	0	74	1	FEMALE	Stage IB	T2	M0	N0
TCGA-86-A4P7	TCGA-LUAD	0	63	1	FEMALE	Stage IB	T2a	M0	N0
TCGA-38-4625	TCGA-LUAD	0	66	1	FEMALE	Stage IB	T2a	M0	N0
TCGA-85-8048	TCGA-LUSC	0	62	1	MALE	Stage IA	T1	M0	N0
TCGA-78-8648	TCGA-LUAD	1	58	0	FEMALE	Stage IIB	T3	M0	N0
TCGA-50-8457	TCGA-LUAD	0	63	1	FEMALE	Stage IA	T1a	M0	N0
TCGA-05-4384	TCGA-LUAD	0	66	1	MALE	Stage IIIA	T2	M0	N2
TCGA-60-2715	TCGA-LUSC	1	51	0	MALE	Stage IA	T1	M0	N0
TCGA-78-8660	TCGA-LUAD	1	69	1	MALE	Stage IIB	T2	M0	N1
TCGA-99-7458	TCGA-LUAD	0	74	1	FEMALE	Stage IIIA	T4	M0	N0
TCGA-97-A4M2	TCGA-LUAD	0	66	1	MALE	Stage IA	T1a	M0	N0
TCGA-85-6560	TCGA-LUSC	0	59	0	MALE	Stage IIA	T1b	M0	N1
TCGA-86-8280	TCGA-LUAD	0	54	0	FEMALE	Stage IIA	T2b	M0	N0
TCGA-22-1002	TCGA-LUSC	1	69	1	MALE	Stage IA	T1	M0	N0
TCGA-22-4599	TCGA-LUSC	1	73	1	FEMALE	Stage IB	T2a	M0	N0
TCGA-53-7626	TCGA-LUAD	1	76	1	FEMALE	Stage IIA	T1	M0	N1
TCGA-55-7574	TCGA-LUAD	1	64	1	FEMALE	Stage IB	T2a	M0	N0
TCGA-38-7271	TCGA-LUAD	1	72	1	FEMALE	Stage IA	T1	M0	N0
TCGA-55-8090	TCGA-LUAD	1	80	1	MALE	Stage IA	T1a	M0	N0
TCGA-22-4609	TCGA-LUSC	1	81	1	MALE	Stage IA	T1	M0	N0
TCGA-77-A5FZ	TCGA-LUSC	1	64	1	MALE	Stage IIIB	T4	M0	N0
TCGA-73-4659	TCGA-LUAD	1	66	1	MALE	Stage IIIA	T2	M0	N2
TCGA-49-6742	TCGA-LUAD	0	70	1	MALE	Stage IIA	T2a	M0	N1
TCGA-44-6148	TCGA-LUAD	0	60	1	MALE	Stage IA	T1b	M0	N0
TCGA-67-6216	TCGA-LUAD	0	57	0	FEMALE	Stage IA	T1a	M0	N0
TCGA-L4-A4E6	TCGA-LUAD	0	67	1	MALE	Stage IA	T1	M0	N0
TCGA-MP-A4TC	TCGA-LUAD	1	77	1	MALE	Stage IIIA	T1	M0	N2
TCGA-22-5472	TCGA-LUSC	1	67	1	MALE	Stage IB	T2a	M0	N0
TCGA-55-6986	TCGA-LUAD	0	74	1	FEMALE	Stage IB	T2	M0	N0
TCGA-05-4433	TCGA-LUAD	0	82	1	MALE	Stage IB	T2	M0	N0
TCGA-44-6146	TCGA-LUAD	0	64	1	MALE	Stage IIB	T3	M0	N0
TCGA-56-A4ZJ	TCGA-LUSC	0	75	1	FEMALE	Stage IA	T1a	M0	N0
TCGA-49-6745	TCGA-LUAD	0	82	1	MALE	Stage IIIA	T2a	M0	N2
TCGA-NJ-A55A	TCGA-LUAD	0	76	1	FEMALE	Stage IB	T2	M0	N0
TCGA-22-1017	TCGA-LUSC	1	62	1	MALE	Stage IA	T1	M0	N0
TCGA-98-A53C	TCGA-LUSC	0	77	1	FEMALE	Stage IA	T1a	M0	N0
TCGA-62-A46Y	TCGA-LUAD	1	70	1	FEMALE	Stage IIIA	T2	M0	N2
TCGA-22-1016	TCGA-LUSC	1	65	1	MALE	Stage IB	T2	M0	N0
TCGA-67-6217	TCGA-LUAD	0	73	1	FEMALE	Stage IIA	T2a	M0	N1
TCGA-66-2744	TCGA-LUSC	0	71	1	MALE	Stage IIB	T2	M0	N1
TCGA-50-5935	TCGA-LUAD	1	86	1	FEMALE	Stage IA	T1	M0	N0
TCGA-64-5775	TCGA-LUAD	1	71	1	MALE	Stage IIIA	T4	M0	N0
TCGA-97-7554	TCGA-LUAD	0	83	1	FEMALE	Stage IIIA	T2a	M0	N2
TCGA-98-7454	TCGA-LUSC	0	73	1	MALE	Stage IB	T2a	M0	N0
TCGA-78-7162	TCGA-LUAD	1	75	1	MALE	Stage IA	T1	M0	N0
TCGA-44-4112	TCGA-LUAD	0	60	1	FEMALE	Stage IB	T2a	M0	N0
TCGA-86-8671	TCGA-LUAD	0	72	1	FEMALE	Stage IIB	T2b	M0	N1
TCGA-78-7535	TCGA-LUAD	1	45	0	MALE	Stage IB	T2	M0	N0
TCGA-55-A48X	TCGA-LUAD	0	63	1	FEMALE	Stage IIA	T1b	M0	N1
TCGA-39-5039	TCGA-LUSC	1	76	1	MALE	Stage IIA	T2b	M0	N0
TCGA-99-AA5R	TCGA-LUAD	0	70	1	FEMALE	Stage IA	T1a	M0	N0
TCGA-50-8460	TCGA-LUAD	0	74	1	MALE	Stage IA	T1a	M0	N0
TCGA-37-3792	TCGA-LUSC	0	69	1	MALE	Stage IB	T2	M0	N0
TCGA-50-5941	TCGA-LUAD	0	55	0	FEMALE	Stage IIIA	T2a	M0	N2
TCGA-18-3409	TCGA-LUSC	0	74	1	MALE	Stage IA	T1	M0	N0
TCGA-NJ-A4YI	TCGA-LUAD	1	87	1	FEMALE	Stage IIIA	T2	M0	N2
TCGA-86-6851	TCGA-LUAD	0	73	1	FEMALE	Stage IIA	T1b	M0	N1
TCGA-50-5942	TCGA-LUAD	0	67	1	FEMALE	Stage IA	T1	M0	N0
TCGA-71-8520	TCGA-LUAD	1	60	1	FEMALE	Stage IB	T2	M0	N0
TCGA-78-8655	TCGA-LUAD	0	77	1	FEMALE	Stage IA	T1	M0	N0
TCGA-86-7714	TCGA-LUAD	1	61	1	FEMALE	Stage IIIA	T1b	M0	N2
TCGA-43-2581	TCGA-LUSC	0	47	0	FEMALE	Stage IIIA	T3	M0	N1
TCGA-78-7158	TCGA-LUAD	1	59	0	FEMALE	Stage IIIB	T4	M0	N2
TCGA-62-A46V	TCGA-LUAD	0	78	1	FEMALE	Stage IB	T2	M0	N0
