# Supplementary material for: HHIP overexpression inhibits the proliferation, migration and invasion of non-small cell lung cancer
Source: PLoS One. 2019 Nov 25;14(11):e0225755. doi: 10.1371/journal.pone.0225755 (PMC6876884; doi:10.1371/journal.pone.0225755)
Supplement: S1 Data — (TXT) [file pone.0225755.s006.txt]

id		HHIP
TCGA-91-6849	-11A-01R-1949-07	3229.93054	normal	11.65729189		12.1926712	0.860061948
TCGA-55-6982	-11A-01R-1949-07	2772.242199	normal	11.43684279		6.981026799	2.777425852
TCGA-73-4676	-11A-01R-1755-07	3605.579836	normal	11.81601957
TCGA-55-6980	-11A-01R-1949-07	7902.227138	normal	12.94804543
TCGA-50-5931	-11A-01R-1858-07	10220.9615	normal	13.31924471
TCGA-91-6828	-11A-01R-1858-07	6796.123174	normal	12.73049841
TCGA-49-6743	-11A-01R-1858-07	4996.282714	normal	12.28664229
TCGA-44-6147	-11A-01R-1858-07	4801.004461	normal	12.22912357
TCGA-44-2665	-11A-01R-1758-07	9021.783708	normal	13.13919858
TCGA-44-2657	-11A-01R-1758-07	4860.966634	normal	12.24703048
TCGA-38-4627	-11A-01R-1758-07	3136.083874	normal	11.61475303
TCGA-55-6970	-11A-01R-1949-07	6674.430501	normal	12.70443119
TCGA-50-5939	-11A-01R-1628-07	8087.45882	normal	12.98147253
TCGA-44-6778	-11A-01R-1858-07	5369.250015	normal	12.39050756
TCGA-38-4625	-11A-01R-1758-07	1075.205374	normal	10.07040996
TCGA-44-2668	-11A-01R-1758-07	972.7123449	normal	9.925884249
TCGA-38-4632	-11A-01R-1755-07	3957.663741	normal	11.95043697
TCGA-50-5933	-11A-01R-1755-07	5157.289976	normal	12.33240025
TCGA-55-6972	-11A-01R-1949-07	5757.208342	normal	12.49115621
TCGA-55-6985	-11A-01R-1949-07	7113.505363	normal	12.79634697
TCGA-49-6761	-11A-01R-1949-07	12225.1796	normal	13.57756922
TCGA-55-6984	-11A-01R-1949-07	3762.575159	normal	11.87750852
TCGA-44-6776	-11A-01R-1858-07	14504.54683	normal	13.8242186
TCGA-55-6975	-11A-01R-1949-07	9065.231517	normal	13.14612974
TCGA-55-6981	-11A-01R-1949-07	3871.720584	normal	11.91876285
TCGA-50-5935	-11A-01R-1858-07	11422.19038	normal	13.47955298
TCGA-44-2655	-11A-01R-1758-07	7614.41002	normal	12.89451844
TCGA-55-6979	-11A-01R-1949-07	1827.284226	normal	10.83549324
TCGA-44-2662	-11A-01R-1758-07	6146.02361	normal	12.58543994
TCGA-49-6744	-11A-01R-1858-07	8584.666147	normal	13.06754799
TCGA-49-6745	-11A-01R-1858-07	6088.089974	normal	12.57177633
TCGA-44-3396	-11A-01R-1758-07	2308.726047	normal	11.17288753
TCGA-44-6146	-11A-01R-1858-07	3542.897349	normal	11.79071802
TCGA-50-5930	-11A-01R-1755-07	5393.440601	normal	12.39699285
TCGA-44-2661	-11A-01R-1758-07	4798.345768	normal	12.22832441
TCGA-50-5936	-11A-01R-1628-07	12529.98132	normal	13.61309779
TCGA-44-5645	-11A-01R-1628-07	6596.945777	normal	12.68758472
TCGA-55-6971	-11A-01R-1949-07	5815.784854	normal	12.50576067
TCGA-44-3398	-11B-01R-1758-07	3260.665203	normal	11.67095503
TCGA-44-6144	-11A-01R-1755-07	7957.295974	normal	12.95806436
TCGA-44-6145	-11A-01R-1858-07	5959.438961	normal	12.54096322
TCGA-91-6829	-11A-01R-1858-07	4764.281446	normal	12.21804595
TCGA-91-6836	-11A-01R-1858-07	3122.758575	normal	11.60860994
TCGA-49-6742	-11A-01R-1858-07	4406.990599	normal	12.10558138
TCGA-55-6969	-11A-01R-1949-07	3791.009228	normal	11.88837006
TCGA-55-6986	-11A-01R-1949-07	3268.571383	normal	11.6744489
TCGA-38-4626	-11A-01R-1758-07	1600.890444	normal	10.64466788
TCGA-91-6847	-11A-01R-1949-07	7422.010493	normal	12.85759627
TCGA-49-4490	-11A-01R-1858-07	6342.41908	normal	12.63081977
TCGA-49-4512	-11A-01R-1858-07	2264.124025	normal	11.14474365
TCGA-91-6835	-11A-01R-1858-07	1457.485038	normal	10.50927526
TCGA-50-6595	-11A-01R-1858-07	9041.224794	normal	13.1423041
TCGA-55-6978	-11A-01R-1949-07	4019.902289	normal	11.97294831
TCGA-55-6983	-11A-01R-1949-07	15590.52658	normal	13.92838296
TCGA-91-6831	-11A-02R-1858-07	5440.901845	normal	12.40963274
TCGA-44-6777	-11A-01R-1858-07	9486.043134	normal	13.21159223
TCGA-55-6968	-11A-01R-1949-07	18876.30955	normal	14.20428988
TCGA-50-5932	-11A-01R-1755-07	5109.101382	normal	12.31885667
TCGA-44-6148	-11A-01R-1858-07	4398.904395	normal	12.10293181
TCGA-56-7579	-11A-01R-2045-07	4618.947176	normal	12.17335146
TCGA-77-8007	-11A-01R-2187-07	6034.588423	normal	12.55904205
TCGA-56-8309	-11A-01R-2296-07	1801.915956	normal	10.81532401
TCGA-22-5482	-11A-01R-1635-07	5247.481594	normal	12.35741224
TCGA-92-7340	-11A-01R-2045-07	5292.083744	normal	12.3696229
TCGA-77-7142	-11A-01R-2045-07	5783.911311	normal	12.49783221
TCGA-34-8454	-11A-01R-2326-07	1502.88696	normal	10.55353038
TCGA-77-7337	-11A-01R-2045-07	4406.323441	normal	12.10536296
TCGA-33-6737	-11A-01R-1820-07	2967.718531	normal	11.53514341
TCGA-58-8386	-11A-01R-2296-07	3042.243986	normal	11.57092489
TCGA-43-7658	-11A-01R-2125-07	2955.994038	normal	11.52943252
TCGA-77-7138	-11A-01R-2045-07	4065.525066	normal	11.98922952
TCGA-56-7730	-11A-01R-2125-07	7936.666475	normal	12.95431928
TCGA-22-5472	-11A-11R-1635-07	7578.126747	normal	12.88762746
TCGA-22-5471	-11A-01R-1635-07	4840.25887	normal	12.24087147
TCGA-77-7335	-11A-01R-2045-07	6932.844694	normal	12.75923381
TCGA-22-5483	-11A-11R-1820-07	16936.30589	normal	14.04783246
TCGA-56-8082	-11A-01R-2247-07	1869.150929	normal	10.86817507
TCGA-22-5478	-11A-11R-1635-07	3747.364658	normal	11.87166451
TCGA-34-7107	-11A-01R-1949-07	4680.676049	normal	12.19250429
TCGA-56-7823	-11A-01R-2247-07	7887.725809	normal	12.94539552
TCGA-22-5491	-11A-01R-1858-07	11334.75669	normal	13.46846708
TCGA-85-7710	-11A-01R-2125-07	3954.127995	normal	11.94914751
TCGA-56-7580	-11A-01R-2045-07	4121.643402	normal	12.00900748
TCGA-56-8623	-11A-01R-A28V-07	2503.677532	normal	11.28983881
TCGA-56-8201	-11A-01R-2247-07	3294.197165	normal	11.68571557
TCGA-77-8008	-11A-01R-2187-07	1598.902045	normal	10.64287486
TCGA-43-6773	-11A-01R-1949-07	2685.009989	normal	11.39071711
TCGA-22-4609	-11A-01R-2125-07	7109.863406	normal	12.79560816
TCGA-56-7222	-11A-01R-2045-07	4797.23738	normal	12.22799112
TCGA-33-4587	-11A-01R-2125-07	8036.125072	normal	12.9722861
TCGA-51-4079	-11A-01R-1758-07	3764.473833	normal	11.87823635
TCGA-56-8083	-11A-01R-2247-07	4096.497141	normal	12.00017861
TCGA-43-7657	-11A-01R-2125-07	7234.989344	normal	12.82077717
TCGA-56-7582	-11A-01R-2045-07	2469.218188	normal	11.26984445
TCGA-43-6647	-11A-01R-1820-07	5259.846431	normal	12.36080771
TCGA-39-5040	-11A-01R-2125-07	3194.832381	normal	11.64152904
TCGA-43-6143	-11A-01R-1820-07	2633.056487	normal	11.36252824
TCGA-43-6771	-11A-01R-1820-07	1905.851667	normal	10.89622769
TCGA-60-2709	-11A-01R-1820-07	1462.430085	normal	10.5141618
TCGA-22-4593	-11A-01R-1820-07	1497.232032	normal	10.54809174
TCGA-22-5481	-11A-01R-1949-07	4876.889484	normal	12.25174852
TCGA-56-7731	-11A-01R-2125-07	3904.960481	normal	11.93109593
TCGA-43-5670	-11A-01R-2125-07	3064.506225	normal	11.58144363
TCGA-51-4081	-11A-01R-1758-07	4760.633012	normal	12.21694073
TCGA-22-5489	-11A-01R-1635-07	7762.122481	normal	12.92223734
TCGA-90-7767	-11A-01R-2125-07	5237.695869	normal	12.35471933
TCGA-90-6837	-11A-01R-1949-07	6849.027841	normal	12.74168562
TCGA-77-7338	-11A-01R-2045-07	9919.465932	normal	13.27604819
TCGA-86-8673	-01A-11R-2403-07	0.090354276	tomor	-3.316826005
TCGA-50-6594	-01A-11R-1755-07	0.195851748	tomor	-2.280322395
TCGA-44-6779	-01A-11R-1858-07	0.330244757	tomor	-1.555355164
TCGA-22-4607	-01A-01R-1201-07	0.79299623	tomor	-0.31653488
TCGA-66-2756	-01A-01R-0851-07	0.798945053	tomor	-0.305886383
TCGA-NC-A5HN	-01A-11R-A26W-07	0.999013513	tomor	0.012945496
TCGA-64-5774	-01A-01R-1628-07	1.083121157	tomor	0.128453312
TCGA-O2-A52Q	-01A-11R-A26W-07	1.106985938	tomor	0.159611024
TCGA-49-AAR9	-01A-21R-A41B-07	1.161035646	tomor	0.227784992
TCGA-78-7536	-01A-11R-2066-07	1.187092841	tomor	0.259535045
TCGA-56-8201	-01A-11R-2247-07	1.256472721	tomor	0.340816003
TCGA-55-1596	-01A-01R-0946-07	1.381200352	tomor	0.476330203
TCGA-92-8063	-01A-11R-2247-07	1.462933601	tomor	0.558692396
TCGA-95-7944	-01A-11R-2187-07	1.609175575	tomor	0.695259432
TCGA-05-4420	-01A-01R-1206-07	1.691908144	tomor	0.767153173
TCGA-05-4390	-01A-02R-1755-07	1.742973349	tomor	0.809804063
TCGA-66-2768	-01A-01R-0851-07	2.012944646	tomor	1.016456844
TCGA-L9-A5IP	-01A-21R-A39D-07	2.013392318	tomor	1.016776073
TCGA-05-4397	-01A-01R-1206-07	2.04482172	tomor	1.039013229
TCGA-4B-A93V	-01A-11R-A39D-07	2.284391641	tomor	1.198111673
TCGA-55-A491	-01A-11R-A24H-07	2.380818646	tomor	1.2575047
TCGA-18-3416	-01A-01R-0980-07	2.419797154	tomor	1.280835879
TCGA-85-8666	-01A-11R-2403-07	2.508315176	tomor	1.332458853
TCGA-91-6849	-01A-11R-1949-07	2.561793673	tomor	1.362774904
TCGA-22-4594	-01A-01R-1201-07	2.727536784	tomor	1.45287835
TCGA-39-5034	-01A-01R-1443-07	2.734313817	tomor	1.456445466
TCGA-21-1083	-01A-01R-0692-07	2.749827506	tomor	1.464578099
TCGA-NC-A5HG	-01A-11R-A26W-07	2.923593764	tomor	1.552669104
TCGA-37-A5EM	-01A-21R-A27Q-07	2.981029358	tomor	1.580642071
TCGA-85-A4QQ	-01A-41R-A262-07	2.982197698	tomor	1.581205499
TCGA-NC-A5HK	-01A-11R-A26W-07	3.003667248	tomor	1.591520132
TCGA-85-8479	-01A-11R-2326-07	3.038962566	tomor	1.608318438
TCGA-05-4395	-01A-01R-1206-07	3.377877096	tomor	1.760381538
TCGA-86-8672	-01A-21R-2403-07	3.477173721	tomor	1.802058237
TCGA-53-7624	-01A-11R-2066-07	3.83328543	tomor	1.942340125
TCGA-63-A5MY	-01A-11R-A26W-07	3.865190073	tomor	1.954267074
TCGA-49-4507	-01A-01R-1206-07	4.133220556	tomor	2.050752621
TCGA-NK-A7XE	-01A-12R-A405-07	4.508248446	tomor	2.175763603
TCGA-NJ-A4YF	-01A-12R-A262-07	4.536916342	tomor	2.18488846
TCGA-64-5779	-01A-01R-1628-07	4.538360527	tomor	2.185346614
TCGA-56-A4ZK	-01A-11R-A262-07	4.543547039	tomor	2.186990788
TCGA-77-8144	-01A-11R-2247-07	4.679147879	tomor	2.229325777
TCGA-55-8615	-01A-11R-2403-07	4.798406748	tomor	2.26555894
TCGA-50-5933	-01A-11R-1755-07	4.934757597	tomor	2.305899799
TCGA-55-A490	-01A-11R-A466-07	4.964466971	tomor	2.314541945
TCGA-58-A46M	-01A-11R-A24H-07	5.037281881	tomor	2.335506661
TCGA-53-A4EZ	-01A-12R-A24X-07	5.043839345	tomor	2.337379804
TCGA-98-A53I	-01A-31R-A262-07	5.136737533	tomor	2.363658212
TCGA-33-4589	-01A-01R-1443-07	5.372885491	tomor	2.428379736
TCGA-62-8402	-01A-11R-2326-07	5.399659374	tomor	2.435537756
TCGA-44-A479	-01A-31R-A24H-07	5.456324626	tomor	2.450571139
TCGA-55-7913	-01B-11R-2241-07	5.625446272	tomor	2.494529862
TCGA-44-7671	-01A-11R-2066-07	5.681189836	tomor	2.508730303
TCGA-66-2759	-01A-01R-0851-07	5.935695235	tomor	2.571845515
TCGA-49-AAR3	-01A-11R-A41B-07	5.978658807	tomor	2.58223294
TCGA-50-6590	-01A-12R-1858-07	6.057894417	tomor	2.601195983
TCGA-33-4566	-01A-01R-1443-07	6.058382453	tomor	2.601312013
TCGA-75-6205	-01A-11R-1755-07	6.064115515	tomor	2.602674345
TCGA-43-5670	-01A-21R-2125-07	6.115163482	tomor	2.61474835
TCGA-44-7662	-01A-11R-2066-07	6.417621158	tomor	2.6842849
TCGA-55-7907	-01A-11R-2170-07	6.661503915	tomor	2.738012016
TCGA-66-2755	-01A-01R-0851-07	6.8692314	tomor	2.782247385
TCGA-33-4538	-01A-01R-1201-07	6.932634642	tomor	2.795483251
TCGA-18-3421	-01A-01R-0980-07	7.006730711	tomor	2.810798996
TCGA-44-3396	-01A-01R-1206-07	7.055805165	tomor	2.820853968
TCGA-56-7823	-01B-11R-2247-07	7.108724571	tomor	2.831618783
TCGA-44-7667	-01A-31R-2066-07	7.160913215	tomor	2.842156858
TCGA-NJ-A4YP	-01A-11R-A262-07	7.279972103	tomor	2.865913294
TCGA-90-7769	-01A-11R-2125-07	7.281363162	tomor	2.86618856
TCGA-22-5491	-01A-01R-1635-07	7.326138612	tomor	2.875020898
TCGA-95-7567	-01A-11R-2066-07	7.394692211	tomor	2.888439769
TCGA-80-5611	-01A-01R-1628-07	7.665906915	tomor	2.940337216
TCGA-94-8490	-01A-11R-2326-07	7.716184523	tomor	2.949756134
TCGA-L9-A7SV	-01A-11R-A39D-07	7.780038553	tomor	2.961630468
TCGA-58-8391	-01A-11R-2326-07	7.837209038	tomor	2.972179632
TCGA-MN-A4N4	-01A-12R-A24X-07	7.880268296	tomor	2.980074358
TCGA-MF-A522	-01A-11R-A262-07	8.056483953	tomor	3.011939964
TCGA-66-2773	-01A-01R-1201-07	8.076628806	tomor	3.01553839
TCGA-18-3415	-01A-01R-0980-07	8.166548098	tomor	3.031491908
TCGA-18-3419	-01A-01R-0980-07	8.188186002	tomor	3.035304722
TCGA-77-7138	-01A-41R-2045-07	8.195501597	tomor	3.036591527
TCGA-66-2780	-01A-01R-0851-07	8.29002406	tomor	3.053115519
TCGA-85-8070	-01A-11R-2247-07	8.360186838	tomor	3.065259827
TCGA-78-7150	-01A-21R-2039-07	8.363046397	tomor	3.065752619
TCGA-46-6025	-01A-11R-1820-07	8.680288089	tomor	3.119404004
TCGA-70-6723	-01A-11R-1820-07	9.045868686	tomor	3.178853039
TCGA-85-A50Z	-01A-21R-A262-07	9.151913139	tomor	3.195648885
TCGA-55-6975	-01A-11R-1949-07	9.316711228	tomor	3.22136845
TCGA-85-8277	-01A-11R-2296-07	9.320638145	tomor	3.221975754
TCGA-21-1071	-01A-01R-0692-07	9.404210648	tomor	3.234840134
TCGA-85-7699	-01A-11R-2125-07	9.536533861	tomor	3.254977017
TCGA-56-5897	-01A-11R-1635-07	9.624006178	tomor	3.268135849
TCGA-85-A4JC	-01A-11R-A24Z-07	9.724363855	tomor	3.283086701
TCGA-33-AASI	-01A-22R-A405-07	9.849883479	tomor	3.301570597
TCGA-37-3783	-01A-01R-1201-07	9.85386555	tomor	3.302153135
TCGA-43-2576	-01A-01R-A32Z-07	9.987361537	tomor	3.321547395
TCGA-MP-A4TA	-01A-21R-A24X-07	10.02653196	tomor	3.327188939
TCGA-63-A5MU	-01A-11R-A26W-07	10.11324628	tomor	3.339600096
TCGA-77-8139	-01A-11R-2247-07	10.26022439	tomor	3.360395798
TCGA-49-4506	-01A-01R-1206-07	10.42442481	tomor	3.38327917
TCGA-MP-A4TE	-01A-22R-A466-07	10.50566573	tomor	3.394468283
TCGA-37-4129	-01A-01R-1100-07	10.61754644	tomor	3.409736658
TCGA-L9-A8F4	-01A-11R-A39D-07	10.62445939	tomor	3.41067479
TCGA-95-8494	-01A-11R-2326-07	10.71765635	tomor	3.423263023
TCGA-44-8119	-01A-11R-2241-07	10.7390924	tomor	3.426142946
TCGA-78-7156	-01A-11R-2039-07	11.21583548	tomor	3.488750916
TCGA-85-A4QR	-01A-11R-A24Z-07	11.47551268	tomor	3.521743351
TCGA-50-6597	-01A-11R-1858-07	11.54955168	tomor	3.531013541
TCGA-55-8301	-01A-11R-2287-07	11.69353565	tomor	3.54887253
TCGA-58-A46N	-01A-11R-A24H-07	11.75924541	tomor	3.556949919
TCGA-63-A5MH	-01A-12R-A27Q-07	11.98759534	tomor	3.584673372
TCGA-58-A46L	-01A-11R-A24H-07	12.10735318	tomor	3.599002697
TCGA-75-6211	-01A-11R-1755-07	12.14442733	tomor	3.603410016
TCGA-56-7582	-01A-11R-2045-07	12.17195474	tomor	3.606673744
TCGA-55-7994	-01A-11R-2187-07	12.51153296	tomor	3.646339291
TCGA-49-AAR4	-01A-12R-A41B-07	12.57337825	tomor	3.653447388
TCGA-66-2766	-01A-01R-0851-07	12.66969873	tomor	3.664448562
TCGA-91-A4BC	-01A-11R-A24H-07	12.70729287	tomor	3.668719692
TCGA-78-7149	-01A-11R-2039-07	12.85894029	tomor	3.685821353
TCGA-21-1072	-01A-01R-0692-07	12.94207066	tomor	3.695110856
TCGA-73-4675	-01A-01R-1206-07	12.97784148	tomor	3.699089776
TCGA-85-7710	-01A-11R-2125-07	13.18700609	tomor	3.722138768
TCGA-22-1011	-01A-01R-0692-07	13.19194239	tomor	3.722678303
TCGA-55-8508	-01A-11R-2403-07	13.36521415	tomor	3.741490086
TCGA-22-5481	-01A-31R-1949-07	13.4123645	tomor	3.746566936
TCGA-05-4434	-01A-01R-1206-07	13.51311809	tomor	3.757355934
TCGA-55-8092	-01A-11R-2241-07	13.51960028	tomor	3.758047312
TCGA-37-4135	-01A-01R-1100-07	13.64906369	tomor	3.771786687
TCGA-NC-A5HE	-01A-11R-A26W-07	14.0475125	tomor	3.813269425
TCGA-22-5471	-01A-01R-1635-07	14.14720773	tomor	3.823464841
TCGA-NK-A5CT	-01A-31R-A26W-07	14.43106219	tomor	3.852104956
TCGA-86-8359	-01A-11R-2326-07	14.45562068	tomor	3.854556322
TCGA-56-8307	-01A-11R-2296-07	14.47449142	tomor	3.856437124
TCGA-MP-A4TF	-01A-11R-A262-07	14.76167632	tomor	3.88476165
TCGA-60-2722	-01A-01R-0851-07	14.82837762	tomor	3.891261456
TCGA-73-A9RS	-01A-11R-A41B-07	14.86850752	tomor	3.89515791
TCGA-77-A5GF	-01A-21R-A27Q-07	14.88762916	tomor	3.89701085
TCGA-50-5946	-01A-11R-1755-07	15.58738018	tomor	3.963231821
TCGA-NC-A5HO	-01A-11R-A26W-07	15.62679938	tomor	3.96687334
TCGA-64-1678	-01A-01R-0946-07	15.81234755	tomor	3.983891762
TCGA-66-2783	-01A-01R-1201-07	15.8652915	tomor	3.988711178
TCGA-NC-A5HR	-01A-21R-A26W-07	16.17104412	tomor	4.016232799
TCGA-60-2726	-01A-01R-0851-07	16.39144644	tomor	4.035751146
TCGA-58-A46K	-01A-11R-A24H-07	16.40055083	tomor	4.036551759
TCGA-44-7660	-01A-11R-2066-07	16.68714764	tomor	4.061529764
TCGA-05-4382	-01A-01R-1206-07	16.99672203	tomor	4.08803319
TCGA-38-4629	-01A-02R-1206-07	17.35256062	tomor	4.117907826
TCGA-77-7141	-01A-11R-2045-07	17.5189432	tomor	4.131667115
TCGA-55-8505	-01A-11R-2403-07	17.54498562	tomor	4.133808909
TCGA-21-1075	-01A-01R-0692-07	17.59183907	tomor	4.137654267
TCGA-86-8281	-01A-11R-2287-07	17.60083885	tomor	4.138391725
TCGA-6A-AB49	-01A-12R-A405-07	17.84193738	tomor	4.158008746
TCGA-33-AASJ	-01A-11R-A405-07	17.87917124	tomor	4.161014647
TCGA-NC-A5HH	-01A-11R-A26W-07	17.89327091	tomor	4.162151285
TCGA-90-6837	-01A-11R-1949-07	17.91171463	tomor	4.163636766
TCGA-63-A5MT	-01A-21R-A26W-07	18.05899182	tomor	4.175444107
TCGA-33-4587	-01A-11R-2125-07	18.48701254	tomor	4.209220374
TCGA-50-5931	-01A-11R-1755-07	18.83000336	tomor	4.235727317
TCGA-63-A5ML	-01A-31R-A27Q-07	18.88108817	tomor	4.239633902
TCGA-44-2668	-01A-01R-A278-07	18.90614954	tomor	4.241546547
TCGA-MP-A4TD	-01A-32R-A262-07	18.96625967	tomor	4.246123752
TCGA-85-A4CL	-01A-41R-A26W-07	19.09022927	tomor	4.255518051
TCGA-92-8065	-01A-11R-2247-07	19.16321748	tomor	4.261020553
TCGA-98-A538	-01A-11R-A262-07	19.21856039	tomor	4.265178849
TCGA-60-2713	-01A-01R-0851-07	19.27239695	tomor	4.269212496
TCGA-MN-A4N1	-01A-11R-A24X-07	19.36485142	tomor	4.276113342
TCGA-66-2782	-01A-01R-0851-07	19.57520568	tomor	4.291692374
TCGA-68-8251	-01A-11R-2296-07	19.77483705	tomor	4.306323278
TCGA-78-7146	-01A-11R-2039-07	20.67438142	tomor	4.370469908
TCGA-63-A5MR	-01A-31R-A27Q-07	20.7252231	tomor	4.374011665
TCGA-66-2785	-01A-01R-0851-07	20.73310042	tomor	4.374559641
TCGA-77-8150	-01A-11R-2247-07	20.80936384	tomor	4.379854081
TCGA-56-A4BX	-01A-11R-A24H-07	20.93476733	tomor	4.388517953
TCGA-21-1081	-01A-01R-0692-07	21.04901455	tomor	4.396366022
TCGA-33-AASL	-01A-11R-A405-07	21.23025979	tomor	4.408729507
TCGA-86-8674	-01A-21R-2403-07	21.24850762	tomor	4.409968416
TCGA-85-7843	-01A-11R-2125-07	21.25362136	tomor	4.410315415
TCGA-78-7166	-01A-12R-2066-07	21.27063376	tomor	4.411469211
TCGA-44-2668	-01A-01R-0946-07	21.33795123	tomor	4.416025715
TCGA-55-A493	-01A-11R-A24H-07	21.43535201	tomor	4.422593092
TCGA-43-7658	-01A-11R-2125-07	21.62856736	tomor	4.43553308
TCGA-21-A5DI	-01A-31R-A26W-07	21.85577144	tomor	4.450602344
TCGA-78-7167	-01A-11R-2066-07	21.93958782	tomor	4.456121943
TCGA-77-A5GB	-01B-11R-A27Q-07	21.94898982	tomor	4.456739782
TCGA-56-8629	-01A-11R-2403-07	22.17715223	tomor	4.471652601
TCGA-34-5240	-01A-01R-1443-07	22.25068545	tomor	4.476426112
TCGA-63-A5MM	-01A-11R-A26W-07	22.41859562	tomor	4.487267383
TCGA-37-4133	-01A-01R-1100-07	22.49090687	tomor	4.491911243
TCGA-60-2703	-01A-11R-2045-07	22.60747062	tomor	4.499365692
TCGA-66-2793	-01A-01R-1201-07	22.71477229	tomor	4.506193933
TCGA-05-4244	-01A-01R-1107-07	22.77510412	tomor	4.510019058
TCGA-66-2787	-01A-01R-0980-07	22.85880464	tomor	4.515309052
TCGA-69-7979	-01A-11R-2187-07	22.92466881	tomor	4.519458169
TCGA-21-1082	-01A-01R-0692-07	22.92716649	tomor	4.519615276
TCGA-92-8064	-01A-11R-2247-07	22.99875295	tomor	4.524110888
TCGA-43-A56U	-01A-11R-A26W-07	23.18992632	tomor	4.536048318
TCGA-37-4132	-01A-01R-1100-07	23.2661271	tomor	4.540779124
TCGA-55-6982	-01A-11R-1949-07	23.35106434	tomor	4.5460341
TCGA-21-5786	-01A-01R-1635-07	23.36077072	tomor	4.546633407
TCGA-63-A5MN	-01A-22R-A27Q-07	23.44208279	tomor	4.55164415
TCGA-52-7810	-01A-11R-2125-07	23.8568129	tomor	4.576934021
TCGA-73-4670	-01A-01R-1206-07	23.98528174	tomor	4.584678847
TCGA-49-6767	-01A-11R-1858-07	24.07924196	tomor	4.59031709
TCGA-22-4593	-01A-21R-1820-07	24.37876179	tomor	4.60814461
TCGA-22-5474	-01A-01R-1635-07	24.57012318	tomor	4.61942024
TCGA-85-8354	-01A-31R-2326-07	24.95336328	tomor	4.641740415
TCGA-95-7562	-01A-11R-2241-07	25.18286891	tomor	4.654943517
TCGA-60-2716	-01A-01R-0851-07	25.22442075	tomor	4.657321065
TCGA-49-AARE	-01A-11R-A41B-07	25.23916987	tomor	4.658164051
TCGA-33-A5GW	-01A-11R-A27Q-07	25.27345083	tomor	4.660121479
TCGA-91-6831	-01A-11R-1858-07	25.38777367	tomor	4.666630133
TCGA-49-4486	-01A-01R-1206-07	25.40023304	tomor	4.667337701
TCGA-73-7499	-01A-11R-2187-07	25.56506529	tomor	4.676666018
TCGA-62-8397	-01A-11R-2326-07	25.67680382	tomor	4.682955483
TCGA-85-A512	-01A-11R-A26W-07	25.89483104	tomor	4.695149269
TCGA-63-7023	-01A-11R-1949-07	26.19166097	tomor	4.711586365
TCGA-18-3410	-01A-01R-0980-07	26.40047884	tomor	4.723038554
TCGA-34-5239	-01A-21R-1820-07	26.9932394	tomor	4.755060583
TCGA-50-6591	-01A-11R-1755-07	27.12473435	tomor	4.76206888
TCGA-43-7657	-01A-31R-2125-07	27.21231808	tomor	4.766718018
TCGA-MP-A5C7	-01A-11R-A262-07	27.35534279	tomor	4.774278023
TCGA-43-5668	-01A-01R-1635-07	27.57420936	tomor	4.785770724
TCGA-56-A62T	-01A-11R-A405-07	27.84283006	tomor	4.799752019
TCGA-33-4582	-01A-01R-1443-07	27.88982182	tomor	4.802184003
TCGA-33-A4WN	-01A-11R-A262-07	28.23424535	tomor	4.819885049
TCGA-62-A46O	-01A-11R-A24H-07	28.40527548	tomor	4.828594797
TCGA-51-6867	-01A-11R-2045-07	28.4654127	tomor	4.831644846
TCGA-78-7152	-01A-11R-2039-07	29.14247312	tomor	4.865546373
TCGA-62-A471	-01A-12R-A24H-07	29.44061402	tomor	4.880225808
TCGA-77-7465	-01A-11R-2045-07	29.78108598	tomor	4.89680881
TCGA-75-5146	-01A-01R-1628-07	30.40761579	tomor	4.92683517
TCGA-MP-A4T8	-01A-11R-A24X-07	30.46814755	tomor	4.929703314
TCGA-18-4721	-01A-01R-1443-07	30.49957972	tomor	4.931190401
TCGA-56-A5DR	-01A-11R-A27Q-07	30.50176079	tomor	4.931293533
TCGA-46-6026	-01A-11R-1820-07	30.80854342	tomor	4.945726772
TCGA-34-7107	-01A-11R-1949-07	31.02271931	tomor	4.955718217
TCGA-98-A53J	-01A-11R-A26W-07	31.10654523	tomor	4.959609986
TCGA-73-4662	-01A-01R-1206-07	31.45815612	tomor	4.975820741
TCGA-63-A5MG	-01A-12R-A27Q-07	31.53759477	tomor	4.979458111
TCGA-56-8308	-01A-11R-2296-07	31.78805609	tomor	4.990866667
TCGA-94-A5I6	-01A-21R-A27Q-07	31.94842186	tomor	4.998124263
TCGA-56-8304	-01A-11R-2326-07	32.07388722	tomor	5.003777041
TCGA-85-8481	-01A-11R-2326-07	32.42362967	tomor	5.019418581
TCGA-43-7656	-01A-11R-2125-07	32.6326513	tomor	5.028686335
TCGA-86-8669	-01A-11R-2403-07	32.86103017	tomor	5.038744766
TCGA-94-7557	-01A-11R-2125-07	32.89957433	tomor	5.040435461
TCGA-85-A511	-01A-21R-A262-07	33.01846252	tomor	5.045637908
TCGA-39-5028	-01A-01R-1443-07	33.08091312	tomor	5.048363197
TCGA-67-3771	-01A-01R-0946-07	33.10997818	tomor	5.049629817
TCGA-21-1079	-01A-01R-0692-07	33.31180963	tomor	5.058394847
TCGA-58-8387	-01A-11R-2296-07	33.41710337	tomor	5.062946438
TCGA-35-4123	-01A-01R-1107-07	33.42766538	tomor	5.063402217
TCGA-83-5908	-01A-21R-2287-07	33.49985326	tomor	5.066513464
TCGA-NC-A5HM	-01A-12R-A26W-07	33.61369473	tomor	5.071406358
TCGA-49-4514	-01A-21R-1858-07	33.85349572	tomor	5.081659005
TCGA-98-8023	-01A-11R-2247-07	34.01257008	tomor	5.088420222
TCGA-51-4080	-01A-01R-1100-07	34.20930213	tomor	5.096738433
TCGA-86-7711	-01A-11R-2066-07	34.48306206	tomor	5.108234302
TCGA-96-A4JK	-01A-11R-A24Z-07	34.71447342	tomor	5.117880911
TCGA-55-6972	-01A-11R-1949-07	34.77884581	tomor	5.12055291
TCGA-34-A5IX	-01A-12R-A27Q-07	35.23794518	tomor	5.139467251
TCGA-O2-A52S	-01A-11R-A262-07	35.25057141	tomor	5.139983949
TCGA-77-7337	-01A-21R-2045-07	35.35064926	tomor	5.144072859
TCGA-34-5928	-01A-11R-1820-07	35.43588539	tomor	5.147546262
TCGA-77-8133	-01A-12R-2247-07	35.53134358	tomor	5.151426316
TCGA-75-5147	-01A-01R-1628-07	35.91575819	tomor	5.166946699
TCGA-66-2791	-01A-01R-0980-07	36.64685909	tomor	5.19601127
TCGA-62-A46R	-01A-11R-A24H-07	37.37041585	tomor	5.224210714
TCGA-56-A4BY	-01A-11R-A24H-07	37.41116509	tomor	5.225782572
TCGA-MP-A4SW	-01A-21R-A24X-07	37.44557199	tomor	5.227108449
TCGA-67-3770	-01A-01R-0946-07	37.48900763	tomor	5.228780512
TCGA-J2-A4AE	-01A-21R-A24H-07	37.68840409	tomor	5.236431545
TCGA-21-5783	-01A-41R-2187-07	37.84049436	tomor	5.242240238
TCGA-56-8305	-01A-11R-2296-07	37.90717791	tomor	5.244779687
TCGA-78-7163	-01A-12R-2066-07	37.94387855	tomor	5.246175419
TCGA-05-4422	-01A-01R-1206-07	38.95796965	tomor	5.28421686
TCGA-78-7155	-01A-11R-2039-07	39.49973685	tomor	5.304136332
TCGA-93-7348	-01A-21R-2039-07	39.68171879	tomor	5.310766132
TCGA-44-A4SS	-01A-11R-A24X-07	40.10156624	tomor	5.325946395
TCGA-85-8071	-01A-11R-2247-07	40.1904202	tomor	5.329138676
TCGA-78-7153	-01A-11R-2039-07	40.88047821	tomor	5.35369303
TCGA-77-8007	-01A-11R-2187-07	41.16019442	tomor	5.363528356
TCGA-05-4398	-01A-01R-1206-07	41.21153274	tomor	5.365326244
TCGA-39-5035	-01A-01R-1443-07	41.59366939	tomor	5.378638873
TCGA-77-A5GA	-01A-11R-A27Q-07	41.88480233	tomor	5.388699362
TCGA-37-3789	-01A-01R-0980-07	42.00541737	tomor	5.39284691
TCGA-21-1080	-01A-01R-0692-07	42.0419489	tomor	5.394100759
TCGA-05-4396	-01A-21R-1858-07	42.11115355	tomor	5.396473042
TCGA-66-2758	-01A-02R-0851-07	42.57358494	tomor	5.412225504
TCGA-05-4410	-01A-21R-1858-07	42.80513802	tomor	5.420049071
TCGA-22-0944	-01A-01R-0692-07	42.88271128	tomor	5.422660608
TCGA-95-7043	-01A-11R-1949-07	42.8985542	tomor	5.423193385
TCGA-95-7948	-01A-11R-2187-07	43.70230933	tomor	5.449967693
TCGA-43-6143	-01A-11R-1820-07	44.67295772	tomor	5.481652781
TCGA-O2-A52V	-01A-31R-A262-07	44.78583077	tomor	5.485292559
TCGA-63-A5MV	-01A-21R-A26W-07	44.83721068	tomor	5.486946353
TCGA-79-5596	-01A-31R-1949-07	44.91351281	tomor	5.489398839
TCGA-37-4130	-01A-01R-1100-07	45.71917507	tomor	5.515042989
TCGA-77-8154	-01A-11R-2247-07	45.87520396	tomor	5.519957115
TCGA-55-6642	-01A-11R-1858-07	46.22332598	tomor	5.530861247
TCGA-55-8085	-01A-11R-2241-07	46.90176342	tomor	5.551877828
TCGA-34-5231	-01A-21R-1820-07	47.08499319	tomor	5.557501786
TCGA-56-A4BW	-01A-11R-A24H-07	47.17473893	tomor	5.560248416
TCGA-43-A474	-01A-11R-A24H-07	47.58984199	tomor	5.572884879
TCGA-77-7335	-01A-11R-2045-07	47.72104922	tomor	5.576856145
TCGA-62-A46P	-01A-11R-A24H-07	47.91238659	tomor	5.582627853
TCGA-63-A5MJ	-01A-11R-A27Q-07	47.97964852	tomor	5.584651342
TCGA-62-A46S	-01A-11R-A24H-07	48.32044705	tomor	5.594860434
TCGA-55-6978	-01A-11R-1949-07	48.35893382	tomor	5.596008832
TCGA-56-8622	-01A-11R-2403-07	48.91749554	tomor	5.612573532
TCGA-85-7950	-01A-11R-2187-07	49.91311105	tomor	5.641635936
TCGA-NC-A5HI	-01A-11R-A26W-07	50.05615767	tomor	5.645763835
TCGA-46-3769	-01A-01R-0980-07	50.42340641	tomor	5.656307767
TCGA-MP-A4SY	-01A-21R-A24X-07	51.19697294	tomor	5.678268373
TCGA-55-7726	-01A-11R-2170-07	51.76917814	tomor	5.694300161
TCGA-50-6592	-01A-11R-1755-07	52.29499601	tomor	5.70887685
TCGA-39-5016	-01A-01R-1443-07	52.40600672	tomor	5.711935542
TCGA-91-6848	-01A-11R-1949-07	52.54563155	tomor	5.715773458
TCGA-86-7955	-01A-11R-2187-07	52.71834085	tomor	5.720506696
TCGA-66-2795	-01A-02R-0980-07	52.72936871	tomor	5.720808397
TCGA-44-5643	-01A-01R-1628-07	52.75691852	tomor	5.72156183
TCGA-NK-A5CR	-01A-11R-A26W-07	53.7256505	tomor	5.747807646
TCGA-63-A5MI	-01A-12R-A27Q-07	54.0375024	tomor	5.756156046
TCGA-60-2711	-01A-01R-0851-07	54.54356804	tomor	5.769601653
TCGA-18-3414	-01A-01R-0980-07	54.61016681	tomor	5.771361815
TCGA-97-A4M3	-01A-11R-A24X-07	54.72186982	tomor	5.774309239
TCGA-86-8358	-01A-11R-2326-07	54.7248301	tomor	5.774387268
TCGA-94-A4VJ	-01A-11R-A24Z-07	55.17643431	tomor	5.786241768
TCGA-77-8143	-01A-11R-2247-07	55.32798112	tomor	5.790198106
TCGA-77-6842	-01A-11R-1949-07	55.43278974	tomor	5.792927947
TCGA-22-5482	-01A-01R-1635-07	55.7930638	tomor	5.802272429
TCGA-39-5040	-01A-21R-2125-07	56.16562163	tomor	5.811872279
TCGA-85-7844	-01A-11R-2125-07	56.71350223	tomor	5.825874705
TCGA-66-2794	-01A-01R-1201-07	56.82724994	tomor	5.828764847
TCGA-44-A4SU	-01A-11R-A24X-07	57.10939484	tomor	5.835908789
TCGA-22-4613	-01A-01R-1443-07	57.17140528	tomor	5.837474171
TCGA-37-5819	-01A-01R-1635-07	57.63892547	tomor	5.849221812
TCGA-49-AARQ	-01A-11R-A41B-07	58.38205983	tomor	5.867700299
TCGA-85-A4JB	-01A-51R-A262-07	59.06987452	tomor	5.884594857
TCGA-78-7159	-01A-11R-2039-07	59.76304241	tomor	5.901423072
TCGA-96-A4JL	-01A-11R-A24Z-07	59.97014821	tomor	5.906413182
TCGA-55-8511	-01A-11R-2403-07	60.08185022	tomor	5.909097438
TCGA-78-8662	-01A-11R-2403-07	60.3477357	tomor	5.91546678
TCGA-49-AAR2	-01A-11R-A39D-07	60.83289287	tomor	5.927016845
TCGA-63-7021	-01A-11R-1949-07	60.97120178	tomor	5.930292677
TCGA-J1-A4AH	-01A-31R-A24H-07	61.41738377	tomor	5.940810034
TCGA-86-7701	-01A-11R-2170-07	61.65163403	tomor	5.946301216
TCGA-99-8033	-01A-11R-2241-07	61.66611302	tomor	5.946639941
TCGA-18-3408	-01A-01R-0980-07	62.36484659	tomor	5.962892457
TCGA-44-A47A	-01A-21R-A24H-07	62.96756034	tomor	5.976765966
TCGA-85-8582	-01A-21R-2403-07	63.27006147	tomor	5.983679096
TCGA-34-2596	-01A-01R-0851-07	63.30168484	tomor	5.984399884
TCGA-38-4628	-01A-01R-1206-07	63.56795257	tomor	5.990454652
TCGA-66-2792	-01A-01R-0980-07	63.69806484	tomor	5.993404111
TCGA-56-A5DS	-01A-11R-A27Q-07	63.70996887	tomor	5.993673657
TCGA-43-8116	-01A-11R-2247-07	63.95474519	tomor	5.999205063
TCGA-55-8096	-01A-11R-2241-07	63.9879087	tomor	5.999952857
TCGA-78-7161	-01A-11R-2039-07	64.15554119	tomor	6.00372683
TCGA-43-A56V	-01A-11R-A26W-07	64.46090527	tomor	6.010576336
TCGA-43-6647	-01A-11R-1820-07	64.52743705	tomor	6.012064381
TCGA-86-8076	-01A-31R-2241-07	64.5365309	tomor	6.012267654
TCGA-56-7579	-01A-11R-2045-07	64.83351734	tomor	6.018890445
TCGA-85-8353	-01A-21R-2296-07	65.31377891	tomor	6.029536347
TCGA-NC-A5HD	-01A-11R-A26W-07	65.47877669	tomor	6.033175777
TCGA-18-3406	-01A-01R-0980-07	65.98799043	tomor	6.044350191
TCGA-77-6843	-01A-11R-1949-07	67.48096793	tomor	6.076622539
TCGA-69-7978	-01A-11R-2187-07	67.90145347	tomor	6.085583005
TCGA-77-8008	-01A-21R-2187-07	68.22786023	tomor	6.092500503
TCGA-66-2757	-01A-01R-0851-07	68.29057537	tomor	6.093825827
TCGA-33-AAS8	-01A-11R-A405-07	68.31642546	tomor	6.094371748
TCGA-22-4595	-01A-01R-1201-07	68.39521744	tomor	6.096034462
TCGA-39-5011	-01A-01R-1443-07	68.7739481	tomor	6.104000022
TCGA-NC-A5HP	-01A-11R-A26W-07	69.39756641	tomor	6.117021041
TCGA-86-7953	-01A-11R-2187-07	69.43908735	tomor	6.11788383
TCGA-90-7766	-01A-21R-2125-07	69.95973925	tomor	6.12865921
TCGA-85-7697	-01A-11R-2125-07	69.98132792	tomor	6.129104275
TCGA-77-7140	-01A-41R-2045-07	70.08177589	tomor	6.131173273
TCGA-56-1622	-01A-01R-0692-07	70.62845284	tomor	6.14238184
TCGA-05-4418	-01A-01R-1206-07	70.73257991	tomor	6.144506929
TCGA-34-5232	-01A-21R-1820-07	71.47539154	tomor	6.159576544
TCGA-91-6847	-01A-11R-1949-07	72.54966204	tomor	6.181095831
TCGA-75-6206	-01A-11R-1755-07	72.66713707	tomor	6.183429684
TCGA-86-7713	-01A-11R-2066-07	72.88440149	tomor	6.18773611
TCGA-75-7027	-01A-11R-1949-07	73.00882974	tomor	6.190196642
TCGA-56-7822	-01A-11R-2125-07	73.07205454	tomor	6.191445288
TCGA-L3-A524	-01A-11R-A262-07	73.21154836	tomor	6.194196376
TCGA-55-6980	-01A-11R-1949-07	73.27115657	tomor	6.195370368
TCGA-NC-A5HL	-01A-11R-A26W-07	73.66581291	tomor	6.203119168
TCGA-60-2714	-01A-01R-0851-07	73.72780021	tomor	6.204332473
TCGA-18-5592	-01A-01R-1635-07	73.749993	tomor	6.204766614
TCGA-18-3412	-01A-01R-0980-07	73.78352264	tomor	6.205422282
TCGA-21-1078	-01A-01R-0692-07	73.78908202	tomor	6.205530966
TCGA-85-8584	-01A-11R-2403-07	73.95412386	tomor	6.208753759
TCGA-60-2721	-01A-01R-0851-07	74.22754662	tomor	6.214077128
TCGA-91-6840	-01A-11R-1949-07	74.29158783	tomor	6.215321136
TCGA-62-8395	-01A-11R-2326-07	74.43297338	tomor	6.218063775
TCGA-49-4488	-01A-01R-1755-07	74.66339043	tomor	6.222522331
TCGA-50-5055	-01A-01R-1628-07	74.8763703	tomor	6.22663126
TCGA-69-A59K	-01A-11R-A262-07	75.4431045	tomor	6.237508356
TCGA-43-A475	-01A-11R-A24H-07	75.46908416	tomor	6.238005013
TCGA-77-6845	-01A-11R-1949-07	75.58603931	tomor	6.240238744
TCGA-NJ-A55R	-01A-11R-A262-07	75.73335741	tomor	6.243047467
TCGA-86-8279	-01A-11R-2287-07	75.88883585	tomor	6.246005852
TCGA-94-7033	-01A-11R-1949-07	76.90505636	tomor	6.265194133
TCGA-34-8454	-01A-11R-2326-07	77.18121231	tomor	6.270364711
TCGA-86-8074	-01A-11R-2241-07	77.89570888	tomor	6.283657147
TCGA-86-A4D0	-01A-11R-A24H-07	77.96722376	tomor	6.284980886
TCGA-77-A5GH	-01A-11R-A27Q-07	79.36590643	tomor	6.310629257
TCGA-77-A5G7	-01B-11R-A27Q-07	79.66581505	tomor	6.316069967
TCGA-66-2781	-01A-01R-0851-07	79.74517496	tomor	6.317506227
TCGA-85-8352	-01A-31R-2326-07	79.85475099	tomor	6.319486992
TCGA-38-4631	-01A-01R-1755-07	79.86933572	tomor	6.31975043
TCGA-64-5781	-01A-01R-1628-07	80.40799537	tomor	6.329446469
TCGA-55-7995	-01A-11R-2187-07	80.6227495	tomor	6.333294012
TCGA-78-7143	-01A-11R-2039-07	80.63332527	tomor	6.333483223
TCGA-39-5022	-01A-21R-1820-07	80.70282333	tomor	6.334725996
TCGA-85-A510	-01A-11R-A26W-07	81.38136772	tomor	6.346803887
TCGA-92-7341	-01A-31R-2045-07	81.44543843	tomor	6.347939119
TCGA-94-8491	-01A-11R-2326-07	82.28339843	tomor	6.362704797
TCGA-J2-8194	-01A-11R-2241-07	82.34242554	tomor	6.363739237
TCGA-68-7755	-01A-11R-2125-07	82.96167558	tomor	6.374547016
TCGA-90-A59Q	-01A-11R-A26W-07	83.08864938	tomor	6.376753124
TCGA-96-8169	-01A-11R-2296-07	84.71244457	tomor	6.404672312
TCGA-56-8504	-01A-11R-2403-07	84.79917229	tomor	6.406148399
TCGA-86-8585	-01A-11R-2403-07	85.23763224	tomor	6.413587859
TCGA-22-1012	-01A-01R-0692-07	85.38108246	tomor	6.416013509
TCGA-37-A5EN	-01A-21R-A26W-07	85.50090884	tomor	6.418036575
TCGA-NK-A5CX	-01A-11R-A26W-07	85.52094489	tomor	6.418374573
TCGA-55-8204	-01A-11R-2241-07	85.53682837	tomor	6.418642463
TCGA-62-8398	-01A-11R-2326-07	85.66517911	tomor	6.420805398
TCGA-75-6214	-01A-41R-1949-07	85.8884011	tomor	6.424559372
TCGA-85-8664	-01A-11R-2403-07	85.92790477	tomor	6.425222698
TCGA-95-A4VK	-01A-11R-A262-07	86.07856829	tomor	6.42774977
TCGA-85-6561	-01A-11R-1820-07	86.55198123	tomor	6.435661615
TCGA-33-4533	-01A-01R-1201-07	86.82914021	tomor	6.440273537
TCGA-46-3768	-01A-01R-0980-07	87.63347254	tomor	6.453574742
TCGA-56-7580	-01A-11R-2045-07	88.22116564	tomor	6.46321644
TCGA-05-4426	-01A-01R-1206-07	88.27594047	tomor	6.464111802
TCGA-05-4402	-01A-01R-1206-07	88.39443518	tomor	6.466046845
TCGA-55-6543	-01A-11R-1755-07	89.29645825	tomor	6.480692603
TCGA-22-5477	-01A-01R-1635-07	89.77651091	tomor	6.488426813
TCGA-56-8083	-01A-11R-2247-07	90.05157284	tomor	6.492839768
TCGA-77-8136	-01A-11R-2247-07	91.39206362	tomor	6.514154833
TCGA-51-4081	-01A-01R-1100-07	91.75552563	tomor	6.51988036
TCGA-56-8309	-01A-11R-2296-07	92.20349655	tomor	6.526906017
TCGA-85-8355	-01A-11R-2296-07	92.35543623	tomor	6.529281181
TCGA-56-8624	-01A-11R-2403-07	92.47950246	tomor	6.531217724
TCGA-77-7142	-01A-11R-2045-07	93.04045796	tomor	6.539941346
TCGA-63-6202	-01A-11R-1820-07	93.77328094	tomor	6.551258846
TCGA-78-7147	-01A-11R-2039-07	93.79131213	tomor	6.551536199
TCGA-66-2788	-01A-01R-0980-07	93.91194405	tomor	6.553390365
TCGA-91-6836	-01A-21R-1858-07	94.18476926	tomor	6.557575042
TCGA-77-8009	-01A-11R-2187-07	94.47593202	tomor	6.562027638
TCGA-85-A4CN	-01A-11R-A24H-07	95.41336798	tomor	6.576270702
TCGA-39-5036	-01A-01R-1443-07	95.72333973	tomor	6.580949535
TCGA-18-4083	-01A-01R-1100-07	96.13184203	tomor	6.58709254
TCGA-05-4415	-01A-22R-1858-07	96.39717511	tomor	6.591068618
TCGA-50-5930	-01A-11R-1755-07	96.81043687	tomor	6.597239699
TCGA-33-4583	-01A-01R-1443-07	97.41849262	tomor	6.60627184
TCGA-77-6844	-01A-11R-1949-07	97.52881093	tomor	6.60790448
TCGA-55-7910	-01A-11R-2170-07	97.88853398	tomor	6.613215351
TCGA-66-2763	-01A-01R-0851-07	98.0399164	tomor	6.615444495
TCGA-44-3919	-01A-02R-1107-07	98.10439602	tomor	6.616392929
TCGA-99-8025	-01A-11R-2241-07	99.35143888	tomor	6.634614161
TCGA-55-A492	-01A-11R-A24H-07	99.58317277	tomor	6.637974942
TCGA-39-5030	-01A-01R-1443-07	101.7481008	tomor	6.668999839
TCGA-NC-A5HT	-01A-11R-A26W-07	102.3394209	tomor	6.677359129
TCGA-98-8022	-01A-11R-2247-07	102.7773207	tomor	6.683518502
TCGA-18-4086	-01A-01R-1100-07	104.1422297	tomor	6.702549915
TCGA-05-4417	-01A-22R-1858-07	104.7488276	tomor	6.710928009
TCGA-77-8145	-01A-11R-2247-07	105.3553008	tomor	6.719256023
TCGA-55-A48Y	-01A-11R-A24H-07	105.6017062	tomor	6.722625944
TCGA-44-8117	-01A-11R-2241-07	105.757228	tomor	6.724748867
TCGA-49-AARO	-01A-12R-A41B-07	106.3915501	tomor	6.733375359
TCGA-77-A5G3	-01A-31R-A27Q-07	107.280784	tomor	6.745382347
TCGA-22-4591	-01A-01R-1201-07	108.1422284	tomor	6.756919581
TCGA-94-A5I4	-01A-11R-A26W-07	108.2754245	tomor	6.758695255
TCGA-46-3765	-01A-01R-0980-07	109.098304	tomor	6.769617096
TCGA-56-7221	-01A-11R-2045-07	109.8975375	tomor	6.78014652
TCGA-44-6774	-01A-21R-1858-07	111.5709657	tomor	6.801947132
TCGA-J2-A4AD	-01A-11R-A24H-07	111.7614588	tomor	6.804408028
TCGA-56-8503	-01A-11R-2403-07	111.8418242	tomor	6.805444975
TCGA-77-8148	-01A-11R-2247-07	112.4426964	tomor	6.813174444
TCGA-60-2706	-01A-01R-0851-07	112.9816115	tomor	6.820071861
TCGA-73-4668	-01A-01R-1206-07	113.0461677	tomor	6.820895889
TCGA-85-8287	-01A-11R-2296-07	113.2308497	tomor	6.823250669
TCGA-35-5375	-01A-01R-1628-07	113.499492	tomor	6.826669135
TCGA-60-2724	-01A-01R-0851-07	115.8285331	tomor	6.855971428
TCGA-67-6215	-01A-11R-1755-07	116.8358338	tomor	6.868462485
TCGA-44-2659	-01A-01R-0946-07	118.4685552	tomor	6.888482143
TCGA-O2-A52W	-01A-11R-A26W-07	118.7944004	tomor	6.892444463
TCGA-18-5595	-01A-01R-1635-07	119.8317578	tomor	6.90498688
TCGA-77-7463	-01A-11R-2045-07	119.903736	tomor	6.905853117
TCGA-43-3394	-01A-01R-0980-07	120.3801005	tomor	6.911572956
TCGA-55-6968	-01A-11R-1949-07	121.3049546	tomor	6.922613593
TCGA-85-8288	-01A-11R-2296-07	121.5876355	tomor	6.925971365
TCGA-85-8276	-01A-11R-2296-07	121.8755754	tomor	6.929383589
TCGA-90-A4EE	-01A-11R-A24Z-07	122.6733674	tomor	6.938795861
TCGA-50-5946	-02A-11R-2090-07	123.6556661	tomor	6.950301203
TCGA-44-6775	-01A-11R-1858-07	124.8598491	tomor	6.964281358
TCGA-33-6738	-01A-11R-1949-07	125.1336643	tomor	6.967441443
TCGA-50-5066	-02A-11R-2090-07	126.7123791	tomor	6.985527516
TCGA-MP-A4T4	-01A-11R-A262-07	127.9525321	tomor	6.999577635
TCGA-49-4510	-01A-01R-1206-07	129.9939141	tomor	7.02241125
TCGA-97-8177	-01A-11R-2287-07	130.6614285	tomor	7.029799918
TCGA-73-4666	-01A-01R-1206-07	131.1859909	tomor	7.035579824
TCGA-64-1679	-01A-21R-2066-07	131.4138641	tomor	7.038083455
TCGA-55-8506	-01A-11R-2403-07	131.6215538	tomor	7.040361553
TCGA-NC-A5HF	-01A-11R-A26W-07	132.4684585	tomor	7.049613981
TCGA-55-5899	-01A-11R-1628-07	133.3398795	tomor	7.059072711
TCGA-66-2765	-01A-01R-0851-07	135.0890683	tomor	7.077873915
TCGA-21-5787	-01A-01R-1635-07	135.1432301	tomor	7.078452182
TCGA-77-A5G8	-01B-11R-A27Q-07	135.1885814	tomor	7.078936204
TCGA-96-7544	-01A-11R-2045-07	136.2361606	tomor	7.090071765
TCGA-44-A47B	-01A-11R-A24H-07	137.4534083	tomor	7.102903825
TCGA-85-7696	-01A-11R-2125-07	137.4853929	tomor	7.103239468
TCGA-66-2778	-01A-02R-0851-07	137.7248472	tomor	7.1057498
TCGA-49-4505	-01A-01R-1206-07	138.4709419	tomor	7.113543632
TCGA-34-5929	-01A-11R-1820-07	140.1164104	tomor	7.130585084
TCGA-55-8087	-01A-11R-2241-07	142.4565131	tomor	7.154479042
TCGA-94-8035	-01A-11R-2247-07	142.9192089	tomor	7.159156964
TCGA-38-6178	-01A-11R-1755-07	144.029656	tomor	7.170322249
TCGA-44-A47G	-01A-21R-A24H-07	144.6962789	tomor	7.176983712
TCGA-60-2719	-01A-01R-0851-07	144.9649355	tomor	7.179659686
TCGA-39-5024	-01A-21R-1820-07	145.8193986	tomor	7.18813778
TCGA-50-7109	-01A-11R-2039-07	146.1493612	tomor	7.191398423
TCGA-33-4586	-01A-01R-1443-07	148.6962551	tomor	7.216321523
TCGA-22-5489	-01A-01R-1635-07	148.828936	tomor	7.217608172
TCGA-55-8094	-01A-11R-2241-07	150.1860332	tomor	7.2307029
TCGA-77-8128	-01A-11R-2247-07	150.2350858	tomor	7.231173994
TCGA-05-5420	-01A-01R-1628-07	151.0531486	tomor	7.239007952
TCGA-O2-A52N	-01A-11R-A26W-07	152.9643603	tomor	7.257146056
TCGA-LA-A446	-01A-21R-A24Z-07	153.0886338	tomor	7.258317599
TCGA-78-7220	-01A-11R-2039-07	154.8064403	tomor	7.274414872
TCGA-85-A53L	-01A-21R-A26W-07	155.5129232	tomor	7.280983431
TCGA-73-4677	-01A-01R-1206-07	157.946968	tomor	7.30338777
TCGA-50-5051	-01A-21R-1858-07	158.268691	tomor	7.306323229
TCGA-55-8203	-01A-11R-2241-07	159.6326034	tomor	7.318701901
TCGA-66-2737	-01A-01R-0980-07	160.1280677	tomor	7.323172493
TCGA-85-A5B5	-01A-21R-A26W-07	160.1585882	tomor	7.323447428
TCGA-21-1077	-01A-01R-0692-07	160.9491897	tomor	7.330551137
TCGA-63-5131	-01A-01R-1443-07	161.0062673	tomor	7.331062639
TCGA-77-7139	-01A-11R-2045-07	161.7981899	tomor	7.338140821
TCGA-78-7145	-01A-11R-2039-07	162.4637437	tomor	7.344062782
TCGA-43-3920	-01A-01R-0980-07	164.3478221	tomor	7.360696308
TCGA-55-6984	-01A-11R-1949-07	164.873043	tomor	7.365299226
TCGA-85-8350	-01A-11R-2296-07	166.5683203	tomor	7.38005684
TCGA-44-3917	-01A-01R-A278-07	167.864033	tomor	7.391235279
TCGA-64-5778	-01A-01R-1628-07	169.6820336	tomor	7.406775027
TCGA-80-5608	-01A-31R-1949-07	171.1397828	tomor	7.419115651
TCGA-78-7154	-01A-11R-2039-07	171.5888115	tomor	7.42289575
TCGA-37-4141	-01A-02R-1100-07	172.1031177	tomor	7.427213247
TCGA-63-A5MB	-01A-11R-A26W-07	172.1202249	tomor	7.427356637
TCGA-44-5644	-01A-21R-2039-07	173.1211777	tomor	7.43572174
TCGA-90-7767	-01A-11R-2125-07	173.39492	tomor	7.438001022
TCGA-55-8205	-01A-11R-2241-07	173.7319355	tomor	7.440802204
TCGA-34-2600	-01A-01R-0851-07	174.0051058	tomor	7.443068738
TCGA-55-7570	-01A-11R-2039-07	174.0150372	tomor	7.443151073
TCGA-44-6777	-01A-11R-1858-07	174.023354	tomor	7.443220019
TCGA-NJ-A7XG	-01A-12R-A39D-07	174.0624037	tomor	7.443543695
TCGA-55-8614	-01A-11R-2403-07	176.5058558	tomor	7.463653971
TCGA-05-5423	-01A-01R-1628-07	176.7025317	tomor	7.465260543
TCGA-33-4532	-01A-01R-1201-07	180.2527002	tomor	7.493957096
TCGA-NC-A5HQ	-01A-11R-A26W-07	180.6740254	tomor	7.49732515
TCGA-O1-A52J	-01A-11R-A262-07	181.4496536	tomor	7.503505
TCGA-22-0940	-01A-01R-0692-07	181.9852534	tomor	7.507757014
TCGA-93-7347	-01A-11R-2187-07	182.230607	tomor	7.509700647
TCGA-55-8620	-01A-11R-2403-07	182.3598699	tomor	7.510723585
TCGA-85-6798	-01A-11R-1949-07	182.542417	tomor	7.51216696
TCGA-86-8075	-01A-11R-2241-07	182.6864835	tomor	7.513305055
TCGA-39-5037	-01A-01R-1443-07	184.5082998	tomor	7.527620094
TCGA-O2-A5IB	-01A-11R-A27Q-07	185.1388565	tomor	7.532541829
TCGA-22-4604	-01A-01R-1201-07	185.4175745	tomor	7.534711989
TCGA-22-5478	-01A-01R-1635-07	186.0520438	tomor	7.539639969
TCGA-55-1594	-01A-01R-0946-07	186.3317101	tomor	7.541806828
TCGA-60-2720	-01A-01R-0851-07	187.2334544	tomor	7.548771476
TCGA-73-4658	-01A-01R-1755-07	187.3085554	tomor	7.549350007
TCGA-58-8390	-01A-11R-2326-07	188.1351349	tomor	7.555702174
TCGA-22-5480	-01A-01R-1635-07	188.7618639	tomor	7.560499939
TCGA-44-7672	-01A-11R-2066-07	189.0443652	tomor	7.562657351
TCGA-50-5932	-01A-11R-1755-07	189.5333961	tomor	7.566384382
TCGA-55-A494	-01A-11R-A24X-07	190.8457825	tomor	7.576339087
TCGA-44-7670	-01A-11R-2066-07	191.0145679	tomor	7.577614387
TCGA-97-7547	-01A-11R-2039-07	193.6674888	tomor	7.597512469
TCGA-35-3615	-01A-01R-0946-07	194.264582	tomor	7.601953347
TCGA-60-2708	-01A-01R-0851-07	195.4999711	tomor	7.611098377
TCGA-44-2668	-01B-02R-A277-07	196.8771249	tomor	7.621224962
TCGA-49-6761	-01A-31R-1949-07	197.3408907	tomor	7.62461922
TCGA-43-6770	-01A-11R-1820-07	197.6962321	tomor	7.627214538
TCGA-49-4490	-01A-21R-1858-07	198.0198379	tomor	7.629574013
TCGA-34-5241	-01A-01R-1443-07	198.0792018	tomor	7.630006428
TCGA-67-3773	-01A-01R-0946-07	198.4836502	tomor	7.632949046
TCGA-91-7771	-01A-11R-2170-07	199.0894298	tomor	7.637345279
TCGA-66-2786	-01A-01R-0851-07	199.5010825	tomor	7.640325078
TCGA-77-A5G6	-01A-11R-A27Q-07	199.7018412	tomor	7.641776065
TCGA-J2-A4AG	-01A-11R-A24H-07	199.7019948	tomor	7.641777174
TCGA-55-7815	-01A-11R-2170-07	200.6367266	tomor	7.64851381
TCGA-21-1070	-01A-01R-0692-07	201.6344508	tomor	7.655669893
TCGA-55-7281	-01A-11R-2039-07	202.3806342	tomor	7.660998719
TCGA-66-2770	-01A-01R-0851-07	203.5699723	tomor	7.669451829
TCGA-60-2696	-01A-01R-0851-07	206.0727562	tomor	7.687079983
TCGA-90-7964	-01A-21R-2187-07	206.4520904	tomor	7.689733095
TCGA-55-6712	-01A-11R-1858-07	208.5802459	tomor	7.704527886
TCGA-38-4632	-01A-01R-1755-07	211.8615785	tomor	7.72704626
TCGA-05-5715	-01A-01R-1628-07	212.3107666	tomor	7.730101675
TCGA-56-7223	-01A-11R-2045-07	213.1922516	tomor	7.736078864
TCGA-86-8056	-01A-11R-2241-07	213.5995149	tomor	7.738832101
TCGA-05-4432	-01A-01R-1206-07	216.1994879	tomor	7.756286024
TCGA-99-8032	-01A-11R-2241-07	218.428835	tomor	7.771085557
TCGA-34-5927	-01A-11R-1820-07	218.7000021	tomor	7.772875389
TCGA-43-6773	-01A-41R-1949-07	219.3211352	tomor	7.776966814
TCGA-05-4389	-01A-01R-1206-07	222.9626396	tomor	7.800722881
TCGA-21-5782	-01A-01R-1635-07	223.039634	tomor	7.801220971
TCGA-63-A5MP	-01A-11R-A26W-07	224.508262	tomor	7.810688986
TCGA-78-7633	-01A-11R-2066-07	225.0646361	tomor	7.814259677
TCGA-98-A539	-01A-31R-A262-07	225.16207	tomor	7.814884079
TCGA-60-2707	-01A-01R-0851-07	225.2859776	tomor	7.815677746
TCGA-05-4250	-01A-01R-1107-07	225.7908652	tomor	7.818907204
TCGA-39-5021	-01A-01R-1443-07	226.0780152	tomor	7.820740707
TCGA-62-8394	-01A-11R-2326-07	226.4200952	tomor	7.822921912
TCGA-MP-A4TH	-01A-31R-A262-07	226.4491964	tomor	7.823107318
TCGA-60-2709	-01A-21R-1820-07	229.8495968	tomor	7.844609091
TCGA-60-2712	-01A-01R-0851-07	230.4810845	tomor	7.848567137
TCGA-NJ-A4YQ	-01A-11R-A262-07	231.4891558	tomor	7.854863122
TCGA-66-2727	-01A-01R-0980-07	232.037095	tomor	7.858273826
TCGA-86-7954	-01A-11R-2187-07	232.174644	tomor	7.85912875
TCGA-69-7760	-01A-11R-2170-07	232.2328733	tomor	7.859490516
TCGA-97-8176	-01A-11R-2403-07	232.4871938	tomor	7.861069493
TCGA-34-8456	-01A-21R-2326-07	233.9342542	tomor	7.870020986
TCGA-34-2608	-01A-02R-0851-07	234.9311032	tomor	7.876155326
TCGA-63-7020	-01A-11R-1949-07	237.0793934	tomor	7.889287313
TCGA-63-5128	-01A-01R-1443-07	239.1830804	tomor	7.902031844
TCGA-L9-A443	-01A-12R-A24H-07	240.9103403	tomor	7.912412392
TCGA-97-7546	-01A-11R-2039-07	242.1171295	tomor	7.919620927
TCGA-77-8153	-01A-11R-2403-07	242.4770616	tomor	7.921763961
TCGA-49-AAQV	-01A-11R-A39D-07	245.0229097	tomor	7.936831716
TCGA-58-8392	-01A-11R-2326-07	247.7578554	tomor	7.952845219
TCGA-55-A4DF	-01A-11R-A24H-07	248.6570827	tomor	7.958071733
TCGA-77-8131	-01A-11R-2247-07	248.6754184	tomor	7.958178108
TCGA-22-4601	-01A-01R-1443-07	249.6204601	tomor	7.963650173
TCGA-39-5027	-01A-21R-1820-07	249.7196523	tomor	7.964223323
TCGA-85-8049	-01A-11R-2247-07	250.3285448	tomor	7.967736631
TCGA-22-5485	-01A-01R-1635-07	251.0407702	tomor	7.971835341
TCGA-MP-A4T6	-01A-32R-A262-07	251.1887174	tomor	7.972685288
TCGA-55-6981	-01A-11R-1949-07	252.3304381	tomor	7.97922761
TCGA-44-3918	-01A-01R-1107-07	253.3637419	tomor	7.98512321
TCGA-44-6775	-01A-11R-A278-07	256.1857349	tomor	8.001102648
TCGA-33-4547	-01A-01R-1201-07	261.042165	tomor	8.028194313
TCGA-50-5944	-01A-11R-1755-07	261.1428919	tomor	8.028750869
TCGA-66-2734	-01A-01R-0980-07	261.3489237	tomor	8.029888609
TCGA-05-5428	-01A-01R-1628-07	261.9067367	tomor	8.032964442
TCGA-97-7937	-01A-11R-2170-07	263.854438	tomor	8.043653116
TCGA-S2-AA1A	-01A-12R-A39D-07	265.3535316	tomor	8.051826307
TCGA-85-6175	-01A-11R-1820-07	265.3722616	tomor	8.051928133
TCGA-50-6673	-01A-11R-1949-07	266.5290756	tomor	8.058203243
TCGA-77-8130	-01A-11R-2247-07	267.6314084	tomor	8.064157531
TCGA-86-8278	-01A-11R-2287-07	268.1714782	tomor	8.067065792
TCGA-58-8393	-01A-11R-2326-07	268.4029105	tomor	8.068310256
TCGA-43-8115	-01A-11R-2247-07	269.8163075	tomor	8.075887205
TCGA-MP-A4SV	-01A-11R-A24X-07	270.2417767	tomor	8.078160292
TCGA-44-6145	-01A-11R-1755-07	272.5962241	tomor	8.090674692
TCGA-55-7725	-01A-11R-2170-07	273.2997769	tomor	8.094393259
TCGA-66-2753	-01A-01R-0980-07	273.446477	tomor	8.095167423
TCGA-50-6593	-01A-11R-1755-07	275.0722828	tomor	8.103719413
TCGA-05-4427	-01A-21R-1858-07	279.4273421	tomor	8.126381015
TCGA-95-7947	-01A-11R-2187-07	280.2182121	tomor	8.130458397
TCGA-MP-A4TI	-01A-21R-A24X-07	280.2784211	tomor	8.130768337
TCGA-22-4605	-01A-21R-2125-07	280.8177858	tomor	8.133541876
TCGA-22-5473	-01A-01R-1635-07	282.6324268	tomor	8.142834231
TCGA-05-5425	-01A-02R-1628-07	284.7201647	tomor	8.153451532
TCGA-77-8140	-01A-11R-2247-07	285.9317075	tomor	8.159577257
TCGA-77-A5G1	-01A-11R-A27Q-07	285.9580391	tomor	8.159710105
TCGA-49-4487	-01A-21R-1858-07	287.1691563	tomor	8.165807231
TCGA-85-8052	-01A-11R-2247-07	288.1539628	tomor	8.170746116
TCGA-85-7698	-01A-11R-2125-07	288.302313	tomor	8.171488641
TCGA-33-AASD	-01A-11R-A405-07	288.5971981	tomor	8.172963472
TCGA-39-5019	-01A-01R-1820-07	288.6191683	tomor	8.173073293
TCGA-44-6147	-01A-11R-1755-07	289.3528126	tomor	8.176735716
TCGA-62-8399	-01A-21R-2326-07	290.3713388	tomor	8.181804932
TCGA-63-7022	-01A-11R-1949-07	290.3982529	tomor	8.181938643
TCGA-XC-AA0X	-01A-32R-A405-07	294.3228446	tomor	8.201304731
TCGA-60-2710	-01A-01R-0851-07	294.6303713	tomor	8.20281131
TCGA-97-8171	-01A-11R-2287-07	295.3452388	tomor	8.206307391
TCGA-85-A4PA	-01A-11R-A24Z-07	296.0981209	tomor	8.209980247
TCGA-66-2790	-01A-01R-0980-07	301.652541	tomor	8.23679175
TCGA-44-2657	-01A-01R-1107-07	303.3897822	tomor	8.24507624
TCGA-97-A4M7	-01A-11R-A24X-07	304.713278	tomor	8.251355902
TCGA-39-5031	-01A-01R-1443-07	309.1070249	tomor	8.272009304
TCGA-39-5029	-01A-01R-1443-07	313.4423805	tomor	8.292102476
TCGA-55-8091	-01A-11R-2241-07	314.1882128	tomor	8.295531164
TCGA-MP-A4T7	-01A-11R-A24X-07	316.2245557	tomor	8.304851213
TCGA-50-5066	-01A-01R-1628-07	317.4561349	tomor	8.310458893
TCGA-55-8302	-01A-11R-2326-07	318.0467452	tomor	8.313140373
TCGA-55-8097	-01A-11R-2241-07	319.3248942	tomor	8.318926397
TCGA-50-5049	-01A-01R-1628-07	319.8288533	tomor	8.321201395
TCGA-52-7809	-01A-21R-2125-07	322.1721621	tomor	8.33173281
TCGA-52-7812	-01A-11R-2125-07	331.9347421	tomor	8.37479929
TCGA-91-6835	-01A-11R-1858-07	332.6324599	tomor	8.377828522
TCGA-91-6829	-01A-21R-1858-07	333.6171226	tomor	8.382092769
TCGA-55-8206	-01A-11R-2241-07	337.4242466	tomor	8.398462592
TCGA-68-A59I	-01A-11R-A262-07	338.7645815	tomor	8.404181822
TCGA-78-8640	-01A-11R-2403-07	339.5471712	tomor	8.407510691
TCGA-66-2742	-01A-01R-0980-07	339.7638566	tomor	8.408431041
TCGA-44-2662	-01A-01R-0946-07	340.0462092	tomor	8.409629424
TCGA-69-7761	-01A-11R-2170-07	341.5699567	tomor	8.416079512
TCGA-60-2695	-01A-01R-0851-07	342.0717715	tomor	8.418197419
TCGA-62-A472	-01A-11R-A24H-07	346.0463932	tomor	8.434863348
TCGA-66-2769	-01A-02R-0851-07	347.3042295	tomor	8.440097709
TCGA-97-8172	-01A-11R-2287-07	347.3582567	tomor	8.440322113
TCGA-86-8054	-01A-11R-2241-07	350.6288606	tomor	8.453842086
TCGA-92-7340	-01A-21R-2045-07	351.4059713	tomor	8.457035951
TCGA-MN-A4N5	-01A-11R-A24X-07	353.4763231	tomor	8.465510586
TCGA-50-5045	-01A-01R-1628-07	355.0068281	tomor	8.471743601
TCGA-49-6743	-01A-11R-1858-07	355.3950502	tomor	8.473320372
TCGA-50-5044	-01A-21R-1858-07	357.2031304	tomor	8.480641302
TCGA-22-5483	-01A-01R-1820-07	359.2616134	tomor	8.48893114
TCGA-05-5429	-01A-01R-1628-07	359.7644011	tomor	8.490948728
TCGA-51-4079	-01A-01R-1100-07	362.0712196	tomor	8.500169539
TCGA-98-A53B	-01A-11R-A262-07	364.6804347	tomor	8.51052855
TCGA-44-3917	-01B-02R-A277-07	366.1447692	tomor	8.516309777
TCGA-75-5125	-01A-01R-1755-07	370.3969556	tomor	8.53296738
TCGA-93-A4JN	-01A-11R-A24X-07	373.3005919	tomor	8.544232632
TCGA-99-8028	-01A-11R-2241-07	376.0529357	tomor	8.554830313
TCGA-34-8455	-01A-11R-2326-07	376.1709087	tomor	8.555282823
TCGA-93-8067	-01A-11R-2287-07	378.5161591	tomor	8.564249195
TCGA-43-8118	-01A-11R-2403-07	379.4421766	tomor	8.56777426
TCGA-73-4676	-01A-01R-1755-07	379.5466363	tomor	8.568171366
TCGA-33-AASB	-01A-11R-A405-07	380.4238639	tomor	8.571501862
TCGA-NJ-A4YG	-01A-22R-A262-07	383.3312988	tomor	8.582485623
TCGA-95-7039	-01A-11R-1949-07	384.1792381	tomor	8.585673297
TCGA-94-7943	-01A-11R-2187-07	387.3119624	tomor	8.597389499
TCGA-56-7730	-01A-11R-2125-07	388.9968617	tomor	8.603651793
TCGA-50-5072	-01A-21R-1858-07	392.7806958	tomor	8.617616946
TCGA-63-A5MW	-01A-11R-A26W-07	394.0823519	tomor	8.622389941
TCGA-56-8082	-01A-11R-2247-07	394.2741304	tomor	8.623091834
TCGA-05-4425	-01A-01R-1755-07	396.2320247	tomor	8.630238088
TCGA-85-A50M	-01A-21R-A262-07	399.2146164	tomor	8.641056871
TCGA-68-7756	-01A-11R-2125-07	399.6317445	tomor	8.642563477
TCGA-69-7974	-01A-11R-2187-07	403.9439757	tomor	8.658047119
TCGA-L3-A4E7	-01A-11R-A24Z-07	404.6543651	tomor	8.660582
TCGA-75-6207	-01A-11R-1755-07	405.7988594	tomor	8.664656551
TCGA-68-A59J	-01A-21R-A26W-07	406.4443903	tomor	8.666949661
TCGA-38-4627	-01A-01R-1206-07	406.794621	tomor	8.668192257
TCGA-55-8512	-01A-11R-2403-07	406.8463394	tomor	8.66837566
TCGA-44-2662	-01A-01R-A278-07	406.91683	tomor	8.668625595
TCGA-75-7031	-01A-11R-1949-07	408.7570862	tomor	8.675135225
TCGA-70-6722	-01A-11R-1820-07	409.5685524	tomor	8.67799636
TCGA-46-3767	-01A-01R-0980-07	409.6815161	tomor	8.678394208
TCGA-77-8156	-01A-11R-2247-07	409.8223647	tomor	8.678890109
TCGA-77-8138	-01A-11R-2247-07	413.032894	tomor	8.690147801
TCGA-86-8073	-01A-11R-2241-07	416.6619592	tomor	8.702768204
TCGA-18-3417	-01A-01R-1443-07	417.4259546	tomor	8.705411058
TCGA-56-7222	-01A-11R-2045-07	424.1321347	tomor	8.728403999
TCGA-35-4122	-01A-01R-1107-07	426.9352835	tomor	8.737907378
TCGA-86-6562	-01A-11R-1755-07	427.5427424	tomor	8.73995859
TCGA-75-7025	-01A-12R-1949-07	430.2776644	tomor	8.749157671
TCGA-85-8072	-01A-31R-2247-07	433.8985702	tomor	8.761247271
TCGA-78-7542	-01A-21R-2066-07	435.2712959	tomor	8.765804218
TCGA-96-8170	-01A-11R-2296-07	441.9744098	tomor	8.787851672
TCGA-55-8208	-01A-11R-2241-07	446.6486139	tomor	8.803028775
TCGA-63-A5MS	-01A-11R-A26W-07	449.6206508	tomor	8.812596576
TCGA-56-6545	-01A-11R-1820-07	451.4552862	tomor	8.818471251
TCGA-85-8351	-01A-11R-2296-07	451.9236439	tomor	8.819967151
TCGA-86-8668	-01A-11R-2403-07	453.0967511	tomor	8.823707176
TCGA-98-8021	-01A-11R-2247-07	453.4058539	tomor	8.824691026
TCGA-75-5122	-01A-01R-1755-07	459.9825458	tomor	8.845466672
TCGA-97-A4LX	-01A-11R-A24X-07	463.9498538	tomor	8.857856165
TCGA-43-6771	-01A-11R-1820-07	480.1397926	tomor	8.907340744
TCGA-60-2725	-01A-01R-1201-07	484.6307654	tomor	8.920771951
TCGA-64-5815	-01A-01R-1628-07	487.3328346	tomor	8.928793222
TCGA-97-A4M6	-01A-11R-A24X-07	490.2566449	tomor	8.937422802
TCGA-49-4501	-01A-01R-1206-07	490.7594505	tomor	8.938901636
TCGA-97-8552	-01A-11R-2403-07	492.4478962	tomor	8.943856573
TCGA-71-6725	-01A-11R-1858-07	495.0097388	tomor	8.951342243
TCGA-69-8253	-01A-11R-2287-07	495.0920695	tomor	8.951582169
TCGA-44-8120	-01A-11R-2241-07	495.7617595	tomor	8.953532284
TCGA-91-8497	-01A-11R-2403-07	497.989022	tomor	8.959999099
TCGA-44-7669	-01A-21R-2066-07	504.7395063	tomor	8.979423784
TCGA-22-5492	-01A-01R-1635-07	510.6674528	tomor	8.996268553
TCGA-56-6546	-01A-11R-1820-07	512.2430176	tomor	9.000712768
TCGA-55-A4DG	-01A-11R-A24H-07	512.5188094	tomor	9.001489291
TCGA-58-A46J	-01A-11R-A24H-07	514.9721263	tomor	9.008378551
TCGA-44-6147	-01A-11R-A278-07	517.3882613	tomor	9.015131396
TCGA-55-7903	-01A-11R-2170-07	517.7586	tomor	9.016163666
TCGA-34-5234	-01A-01R-1635-07	517.9054171	tomor	9.016572694
TCGA-38-A44F	-01A-11R-A24H-07	518.1775553	tomor	9.017330558
TCGA-77-7338	-01A-11R-2045-07	520.1908653	tomor	9.022924989
TCGA-91-6828	-01A-11R-1858-07	520.7248605	tomor	9.024405181
TCGA-63-A5M9	-01A-11R-A26W-07	526.3041072	tomor	9.039780255
TCGA-55-8089	-01A-11R-2241-07	526.9339755	tomor	9.041505773
TCGA-64-1681	-01A-11R-2066-07	527.2641183	tomor	9.042409372
TCGA-67-3772	-01A-01R-0946-07	528.0131395	tomor	9.044457344
TCGA-85-8580	-01A-31R-2403-07	528.7184552	tomor	9.046383162
TCGA-38-4630	-01A-01R-1206-07	531.7481068	tomor	9.054626312
TCGA-44-5645	-01A-01R-1628-07	534.7718399	tomor	9.062806665
TCGA-44-3918	-01A-01R-A278-07	538.2311194	tomor	9.072108801
TCGA-49-4512	-01A-21R-1858-07	538.7793458	tomor	9.073577513
TCGA-55-6983	-01A-11R-1949-07	542.1956294	tomor	9.082696282
TCGA-22-1000	-01A-01R-A32Z-07	542.8365819	tomor	9.084400714
TCGA-66-2771	-01A-01R-0980-07	546.0005652	tomor	9.092785057
TCGA-68-7757	-01B-11R-2296-07	546.877221	tomor	9.095099541
TCGA-78-7537	-01A-11R-2066-07	552.8266291	tomor	9.110709397
TCGA-34-5236	-01A-21R-1820-07	559.8341814	tomor	9.128881535
TCGA-66-2800	-01A-01R-1201-07	559.9989208	tomor	9.129305999
TCGA-44-2661	-01A-01R-1107-07	560.5292741	tomor	9.130671649
TCGA-93-A4JQ	-01A-11R-A24X-07	563.291249	tomor	9.13776286
TCGA-78-7148	-01A-11R-2039-07	570.0174811	tomor	9.154887663
TCGA-50-5939	-01A-11R-1628-07	571.3574834	tomor	9.158275124
TCGA-69-7973	-01A-11R-2187-07	574.6990547	tomor	9.166687969
TCGA-60-2723	-01A-01R-0851-07	575.8033535	tomor	9.169457436
TCGA-97-8175	-01A-11R-2287-07	578.7927769	tomor	9.176928033
TCGA-50-8459	-01A-11R-2326-07	578.8687167	tomor	9.177117305
TCGA-68-8250	-01A-11R-2296-07	583.037914	tomor	9.187470637
TCGA-44-2656	-01A-02R-0946-07	583.9247663	tomor	9.189663399
TCGA-18-3407	-01A-01R-0980-07	586.4425919	tomor	9.195870677
TCGA-58-8388	-01A-11R-2326-07	587.1711871	tomor	9.197661936
TCGA-69-8255	-01A-11R-2287-07	588.8562401	tomor	9.201796155
TCGA-73-7498	-01A-12R-2187-07	589.8575162	tomor	9.204247152
TCGA-22-A5C4	-01A-12R-A27Q-07	590.3361442	tomor	9.205417304
TCGA-69-7764	-01A-11R-2170-07	594.9976679	tomor	9.21676445
TCGA-78-7539	-01A-11R-2066-07	601.3743537	tomor	9.232143523
TCGA-93-A4JO	-01A-21R-A24X-07	602.9897504	tomor	9.236013595
TCGA-60-2698	-01A-01R-0851-07	603.244141	tomor	9.236622104
TCGA-44-6775	-01C-02R-A277-07	605.8225683	tomor	9.242775326
TCGA-55-1592	-01A-01R-0946-07	609.2287288	tomor	9.250863845
TCGA-L4-A4E5	-01A-11R-A24X-07	611.2886077	tomor	9.255733471
TCGA-69-7765	-01A-11R-2170-07	613.9964612	tomor	9.262110027
TCGA-56-5898	-01A-11R-1635-07	616.6301814	tomor	9.268285091
TCGA-55-6987	-01A-11R-1949-07	618.4884205	tomor	9.272626101
TCGA-50-6595	-01A-12R-1858-07	618.9635951	tomor	9.273734056
TCGA-49-6744	-01A-11R-1858-07	622.1583783	tomor	9.281161262
TCGA-55-6979	-01A-11R-1949-07	624.3630921	tomor	9.286264554
TCGA-69-7980	-01A-11R-2187-07	626.1352411	tomor	9.290353534
TCGA-52-7811	-01A-11R-2125-07	633.6923605	tomor	9.307661579
TCGA-78-7540	-01A-11R-2066-07	633.9016505	tomor	9.308137973
TCGA-98-A53H	-01A-12R-A262-07	646.4298326	tomor	9.336372287
TCGA-33-6737	-01A-11R-1820-07	647.283933	tomor	9.338277172
TCGA-21-1076	-01A-02R-0692-07	647.8497696	tomor	9.339537763
TCGA-44-6776	-01A-11R-1858-07	657.0322828	tomor	9.359842405
TCGA-55-8616	-01A-11R-2403-07	669.0879395	tomor	9.386073591
TCGA-MP-A4TJ	-01A-51R-A262-07	669.2124551	tomor	9.386342044
TCGA-22-4596	-01A-01R-1201-07	681.3042654	tomor	9.412176604
TCGA-50-5068	-01A-01R-1628-07	685.1262062	tomor	9.420247016
TCGA-67-3774	-01A-01R-0946-07	690.707663	tomor	9.431952306
TCGA-95-A4VN	-01A-11R-A262-07	695.3427858	tomor	9.441601302
TCGA-86-8055	-01A-11R-2241-07	695.4267931	tomor	9.441775587
TCGA-64-1677	-01A-01R-0946-07	697.5352365	tomor	9.44614297
TCGA-98-A53A	-01A-11R-A262-07	699.6372268	tomor	9.450483865
TCGA-55-A48Z	-01A-12R-A24X-07	704.480284	tomor	9.460435999
TCGA-66-2754	-01A-01R-0980-07	717.1520174	tomor	9.486155271
TCGA-78-7160	-01A-11R-2039-07	722.9044558	tomor	9.497681129
TCGA-77-8146	-01A-11R-2247-07	724.8055202	tomor	9.501470037
TCGA-05-4249	-01A-01R-1107-07	728.0960759	tomor	9.508004838
TCGA-21-1076	-01A-01R-0692-07	731.3212828	tomor	9.514381265
TCGA-97-8547	-01A-11R-2403-07	732.1167806	tomor	9.515949688
TCGA-55-8514	-01A-11R-2403-07	733.8176233	tomor	9.519297402
TCGA-53-7813	-01A-11R-2170-07	756.0422016	tomor	9.562342038
TCGA-49-4494	-01A-01R-1206-07	761.8521631	tomor	9.573386197
TCGA-98-8020	-01A-11R-2247-07	762.6766184	tomor	9.574946577
TCGA-44-5645	-01A-01R-A278-07	772.6184787	tomor	9.593631045
TCGA-97-8179	-01A-11R-2287-07	773.4965957	tomor	9.595269783
TCGA-62-A470	-01A-11R-A24H-07	774.5372006	tomor	9.597209349
TCGA-21-5784	-01A-01R-1635-07	781.9462221	tomor	9.61094403
TCGA-NC-A5HJ	-01A-11R-A26W-07	799.3457773	tomor	9.642693951
TCGA-44-2666	-01A-01R-0946-07	817.6151525	tomor	9.675295768
TCGA-97-8174	-01A-11R-2287-07	817.7762452	tomor	9.675579987
TCGA-44-7659	-01A-11R-2066-07	826.53176	tomor	9.690943902
TCGA-55-A57B	-01A-12R-A39D-07	831.234379	tomor	9.69912887
TCGA-60-2704	-01A-11R-2045-07	831.4893843	tomor	9.699571385
TCGA-55-7911	-01A-11R-2170-07	831.6049545	tomor	9.699771891
TCGA-55-7728	-01A-11R-2187-07	832.729694	tomor	9.701721784
TCGA-66-2777	-01A-01R-1201-07	850.6306768	tomor	9.732406035
TCGA-05-4430	-01A-02R-1206-07	856.4336275	tomor	9.742214479
TCGA-56-A49D	-01A-11R-A24H-07	863.4001577	tomor	9.753902255
TCGA-56-8625	-01A-11R-2403-07	866.3384303	tomor	9.758803558
TCGA-NJ-A55O	-01A-11R-A262-07	868.6378192	tomor	9.762627565
TCGA-44-7661	-01A-11R-2066-07	879.6643863	tomor	9.780825795
TCGA-44-2655	-01A-01R-0946-07	883.4042846	tomor	9.78694635
TCGA-J2-8192	-01A-11R-2241-07	905.2784541	tomor	9.822233744
TCGA-55-8510	-01A-11R-2403-07	906.7750068	tomor	9.824616727
TCGA-95-A4VP	-01A-21R-A262-07	912.381535	tomor	9.833509251
TCGA-49-AARR	-01A-11R-A41B-07	914.9832757	tomor	9.837617331
TCGA-95-8039	-01A-11R-2241-07	922.4780071	tomor	9.849386345
TCGA-46-3766	-01A-01R-0980-07	931.7167516	tomor	9.863763106
TCGA-97-7941	-01A-11R-2187-07	946.1996231	tomor	9.886016023
TCGA-44-2662	-01B-02R-A277-07	962.8617789	tomor	9.911199884
TCGA-44-3398	-01A-01R-1107-07	976.6908346	tomor	9.931772919
TCGA-55-8207	-01A-11R-2241-07	980.415223	tomor	9.93726379
TCGA-05-4403	-01A-01R-1206-07	981.4637332	tomor	9.938805848
TCGA-52-7622	-01A-11R-2125-07	983.9153054	tomor	9.942404987
TCGA-22-1005	-01A-01R-0692-07	995.4104488	tomor	9.959162214
TCGA-L9-A743	-01A-43R-A39D-07	1001.861822	tomor	9.968482229
TCGA-18-3411	-01A-01R-0980-07	1017.160567	tomor	9.990345906
TCGA-56-8626	-01A-11R-2403-07	1019.084619	tomor	9.993072291
TCGA-69-7763	-01A-11R-2170-07	1028.009627	tomor	10.00565209
TCGA-NK-A5D1	-01A-11R-A26W-07	1037.370182	tomor	10.018729
TCGA-66-2767	-01A-01R-0851-07	1050.534663	tomor	10.03692178
TCGA-55-8299	-01A-11R-2287-07	1052.098029	tomor	10.03906713
TCGA-91-8496	-01A-11R-2403-07	1053.912951	tomor	10.04155368
TCGA-86-A4JF	-01A-11R-A24X-07	1054.127203	tomor	10.04184694
TCGA-97-A4M1	-01A-11R-A24X-07	1055.880398	tomor	10.04424437
TCGA-22-5479	-01A-31R-1949-07	1074.763875	tomor	10.06981744
TCGA-64-1676	-01A-01R-0946-07	1079.717825	tomor	10.07645197
TCGA-98-A53D	-01A-32R-A262-07	1091.96145	tomor	10.09271942
TCGA-43-2578	-01A-01R-0851-07	1096.259109	tomor	10.09838628
TCGA-50-5936	-01A-11R-1628-07	1103.139979	tomor	10.10741323
TCGA-44-2656	-01A-02R-A278-07	1104.55801	tomor	10.10926654
TCGA-55-7227	-01A-11R-2039-07	1123.867749	tomor	10.1342694
TCGA-05-4424	-01A-22R-1858-07	1125.875216	tomor	10.13684404
TCGA-56-8628	-01A-11R-2403-07	1133.731226	tomor	10.14687567
TCGA-64-1680	-01A-02R-0946-07	1148.39276	tomor	10.16541299
TCGA-L9-A444	-01A-21R-A24H-07	1159.933223	tomor	10.17983847
TCGA-97-A4M0	-01A-11R-A24X-07	1189.228413	tomor	10.21582225
TCGA-97-A4M5	-01A-11R-A24X-07	1191.210222	tomor	10.21822443
TCGA-44-2666	-01A-01R-A278-07	1196.047811	tomor	10.22407141
TCGA-49-AAR0	-01A-21R-A39D-07	1220.572275	tomor	10.25335383
TCGA-44-2665	-01A-01R-0946-07	1222.516333	tomor	10.25564983
TCGA-60-2697	-01A-11R-2125-07	1234.287735	tomor	10.26947473
TCGA-66-2789	-01A-01R-0980-07	1235.793575	tomor	10.27123374
TCGA-86-A456	-01A-11R-A24H-07	1288.6713	tomor	10.3316798
TCGA-55-7576	-01A-11R-2066-07	1292.820736	tomor	10.33631769
TCGA-55-6970	-01A-11R-1949-07	1298.335562	tomor	10.3424587
TCGA-75-6203	-01A-11R-1755-07	1299.501914	tomor	10.34375415
TCGA-05-4405	-01A-21R-1858-07	1306.343143	tomor	10.35132923
TCGA-55-6985	-01A-11R-1949-07	1321.464371	tomor	10.36793273
TCGA-86-A4P7	-01A-11R-A24X-07	1326.133602	tomor	10.37302129
TCGA-44-6147	-01B-06R-A277-07	1336.196382	tomor	10.38392714
TCGA-38-4625	-01A-01R-1206-07	1355.028909	tomor	10.40411856
TCGA-85-8048	-01A-11R-2247-07	1394.344543	tomor	10.44538173
TCGA-78-8648	-01A-11R-2403-07	1395.160218	tomor	10.44622543
TCGA-80-5607	-01A-31R-1949-07	1411.423853	tomor	10.4629458
TCGA-50-8457	-01A-11R-2326-07	1428.542605	tomor	10.48033845
TCGA-05-4384	-01A-01R-1755-07	1445.295652	tomor	10.49715891
TCGA-55-8507	-01A-11R-2403-07	1448.92397	tomor	10.50077614
TCGA-60-2715	-01A-01R-0851-07	1484.161896	tomor	10.53544248
TCGA-55-6971	-01A-11R-1949-07	1496.550094	tomor	10.5474345
TCGA-78-8660	-01A-11R-2403-07	1528.223079	tomor	10.57764888
TCGA-91-6830	-01A-11R-1949-07	1535.238383	tomor	10.58425637
TCGA-75-5126	-01A-01R-1755-07	1540.034586	tomor	10.5887564
TCGA-99-7458	-01A-11R-2039-07	1554.554963	tomor	10.60229519
TCGA-L9-A50W	-01A-12R-A39D-07	1558.119003	tomor	10.60559897
TCGA-97-A4M2	-01A-12R-A24X-07	1570.029187	tomor	10.61658485
TCGA-85-6560	-01A-11R-1820-07	1570.478565	tomor	10.61699772
TCGA-91-8499	-01A-11R-2403-07	1581.61218	tomor	10.62718929
TCGA-86-8280	-01A-11R-2287-07	1606.773127	tomor	10.6499595
TCGA-69-8254	-01A-11R-2287-07	1609.501933	tomor	10.65240756
TCGA-22-1002	-01A-01R-0692-07	1627.222527	tomor	10.66820471
TCGA-55-7573	-01A-11R-2039-07	1628.064332	tomor	10.66895085
TCGA-44-2656	-01B-06R-A277-07	1628.442204	tomor	10.66928566
TCGA-97-7552	-01A-11R-2039-07	1663.163261	tomor	10.69972275
TCGA-22-4599	-01A-01R-1443-07	1663.517836	tomor	10.70003029
TCGA-53-7626	-01A-12R-2066-07	1680.406495	tomor	10.71460314
TCGA-MP-A4TK	-01A-11R-A24X-07	1689.718731	tomor	10.72257594
TCGA-55-7574	-01A-11R-2039-07	1713.440948	tomor	10.74268918
TCGA-38-7271	-01A-11R-2039-07	1745.951648	tomor	10.76980615
TCGA-55-8090	-01A-11R-2241-07	1757.403242	tomor	10.77923775
TCGA-22-4609	-01A-21R-2125-07	1764.367867	tomor	10.78494385
TCGA-55-7283	-01A-11R-2039-07	1819.62969	tomor	10.82943709
TCGA-77-A5FZ	-01A-31R-A27Q-07	1840.075286	tomor	10.84555692
TCGA-73-4659	-01A-01R-1206-07	1864.20861	tomor	10.86435533
TCGA-49-6742	-01A-11R-1858-07	1869.523773	tomor	10.86846282
TCGA-44-6148	-01A-11R-1755-07	1875.497413	tomor	10.87306525
TCGA-56-7731	-01A-11R-2125-07	1876.977606	tomor	10.87420341
TCGA-67-6216	-01A-11R-1755-07	1879.953556	tomor	10.87648898
TCGA-L4-A4E6	-01A-11R-A24H-07	1891.284101	tomor	10.88515801
TCGA-MP-A4TC	-01A-11R-A24X-07	1920.376224	tomor	10.90718078
TCGA-55-8513	-01A-11R-2403-07	1945.798842	tomor	10.92615427
TCGA-44-3918	-01B-02R-A277-07	2005.853061	tomor	10.9700074
TCGA-22-5472	-01A-01R-1635-07	2064.157204	tomor	11.01134412
TCGA-55-8621	-01A-11R-2403-07	2072.695327	tomor	11.01729931
TCGA-55-7727	-01A-11R-2170-07	2109.121879	tomor	11.04243359
TCGA-97-7938	-01A-11R-2170-07	2124.784913	tomor	11.05310788
TCGA-55-6986	-01A-11R-1949-07	2127.95381	tomor	11.0552579
TCGA-05-4433	-01A-22R-1858-07	2132.312451	tomor	11.0582099
TCGA-58-8386	-01A-11R-2296-07	2165.419612	tomor	11.08043756
TCGA-75-6212	-01A-11R-1755-07	2190.725331	tomor	11.09719948
TCGA-86-A4P8	-01A-11R-A24X-07	2201.750245	tomor	11.10444166
TCGA-44-6146	-01A-11R-1755-07	2215.524853	tomor	11.11343931
TCGA-75-7030	-01A-11R-1949-07	2216.573414	tomor	11.11412194
TCGA-44-5645	-01B-04R-A277-07	2245.807431	tomor	11.13302494
TCGA-56-A4ZJ	-01A-11R-A262-07	2311.019135	tomor	11.17431973
TCGA-69-8453	-01A-12R-2326-07	2313.26089	tomor	11.1757185
TCGA-55-8619	-01A-11R-2403-07	2372.37062	tomor	11.21211978
TCGA-49-6745	-01A-11R-1858-07	2387.332264	tomor	11.2211897
TCGA-NJ-A55A	-01A-11R-A262-07	2394.746398	tomor	11.22566319
TCGA-22-1017	-01A-01R-0692-07	2411.11102	tomor	11.23548835
TCGA-44-6778	-01A-11R-1858-07	2418.963218	tomor	11.24017908
TCGA-98-A53C	-01A-11R-A262-07	2465.074864	tomor	11.2674216
TCGA-62-A46Y	-01A-11R-A24H-07	2468.02615	tomor	11.26914781
TCGA-MP-A4T9	-01A-11R-A24X-07	2473.656719	tomor	11.27243542
TCGA-44-6146	-01A-11R-A278-07	2656.656621	tomor	11.37540148
TCGA-55-7284	-01B-11R-2241-07	2727.839227	tomor	11.41354819
TCGA-56-8623	-01A-11R-A28V-07	2738.304588	tomor	11.41907248
TCGA-22-1016	-01A-01R-0692-07	2767.972174	tomor	11.43461894
TCGA-67-6217	-01A-11R-1755-07	2840.872961	tomor	11.47212368
TCGA-66-2744	-01A-01R-0980-07	3051.972547	tomor	11.575531
TCGA-50-5935	-01A-11R-1755-07	3064.186772	tomor	11.58129323
TCGA-64-5775	-01A-01R-1628-07	3215.731635	tomor	11.65093578
TCGA-55-7914	-01A-11R-2170-07	3236.238721	tomor	11.66010677
TCGA-55-7816	-01A-11R-2170-07	3273.008708	tomor	11.67640613
TCGA-93-A4JP	-01A-11R-A24X-07	3291.349224	tomor	11.68446778
TCGA-97-7554	-01A-11R-2039-07	3351.774458	tomor	11.71071366
TCGA-98-7454	-01A-11R-2045-07	3355.878765	tomor	11.71247918
TCGA-78-7162	-01A-21R-2066-07	3465.211078	tomor	11.75873168
TCGA-55-7724	-01A-11R-2170-07	3536.315529	tomor	11.78803537
TCGA-44-4112	-01B-06R-A277-07	3558.105895	tomor	11.79689779
TCGA-96-7545	-01A-21R-2045-07	3583.259412	tomor	11.8070608
TCGA-44-2666	-01B-02R-A277-07	3731.971362	tomor	11.86572607
TCGA-67-4679	-01B-01R-1755-07	3874.45742	tomor	11.9197823
TCGA-86-8671	-01A-11R-2403-07	3909.433774	tomor	11.93274764
TCGA-78-7535	-01A-11R-2066-07	3927.869815	tomor	11.93953507
TCGA-55-A48X	-01A-11R-A24H-07	4031.882462	tomor	11.97724144
TCGA-85-A513	-01A-12R-A26W-07	4064.649575	tomor	11.98891881
TCGA-39-5039	-01A-01R-1443-07	4098.67575	tomor	12.00094567
TCGA-99-AA5R	-01A-11R-A39D-07	4347.278343	tomor	12.08590007
TCGA-50-8460	-01A-11R-2326-07	5030.475345	tomor	12.29648188
TCGA-37-3792	-01A-01R-0980-07	5141.891127	tomor	12.32808615
TCGA-49-AARN	-01A-21R-A41B-07	5372.818669	tomor	12.39146612
TCGA-50-5941	-01A-11R-1755-07	5489.627831	tomor	12.42249526
TCGA-18-3409	-01A-01R-0980-07	6213.652084	tomor	12.60122807
TCGA-NJ-A4YI	-01A-11R-A262-07	6273.21014	tomor	12.61499048
TCGA-86-6851	-01A-11R-1949-07	6327.191238	tomor	12.62735177
TCGA-44-4112	-01A-01R-1107-07	6414.424243	tomor	12.64710631
TCGA-97-7553	-01A-21R-2039-07	6528.040081	tomor	12.67243641
TCGA-50-5942	-01A-21R-1755-07	6600.117283	tomor	12.68827813
TCGA-44-6146	-01B-04R-A277-07	7343.669888	tomor	12.84228746
TCGA-71-8520	-01A-11R-2403-07	7601.992669	tomor	12.89216382
TCGA-38-4626	-01A-01R-1206-07	8998.181972	tomor	13.13541943
TCGA-91-A4BD	-01A-11R-A24H-07	9755.066362	tomor	13.25193745
TCGA-90-A4ED	-01A-31R-A24Z-07	12366.6157	tomor	13.59416429
TCGA-78-8655	-01A-11R-2403-07	12837.43378	tomor	13.64807034
TCGA-86-7714	-01A-12R-2170-07	17697.39538	tomor	14.11125024
TCGA-43-2581	-01A-01R-0851-07	27681.37679	tomor	14.7566286
TCGA-78-7158	-01A-11R-2039-07	33946.45535	tomor	15.05097374
TCGA-62-A46V	-01A-11R-A24H-07	38285.32912	tomor	15.22450442
TCGA-37-A5EL	-01A-11R-A26W-07	0	tomor	-6.64385619
TCGA-LA-A7SW	-01A-11R-A405-07	0	tomor	-6.64385619
